# Supplementary material for: Glucose Oxidase/Egg White Protein Microparticles with a Redox Mediator for Glucose Biosensors on a Screen-Printed Electrode and a Decomposable Electrode
Source: Biosensors (Basel). 2023 Jul 29;13(8):772. doi: 10.3390/bios13080772 (PMC10452649; doi:10.3390/bios13080772)
Supplement: Supplementary file 1 [file biosensors-13-00772-s001.zip]

Archive with 2 entries (2 files):
- Data-biosensors-2463850.xlsx
- supporting information-20230728.pdf
