# Supplementary material for: Glucose Oxidase/Egg White Protein Microparticles with a Redox Mediator for Glucose Biosensors on a Screen-Printed Electrode and a Decomposable Electrode
Source: Biosensors (Basel). 2023 Jul 29;13(8):772. doi: 10.3390/bios13080772 (PMC10452649; doi:10.3390/bios13080772)
Supplement: Supplementary file 1 [file biosensors-13-00772-s001.zip › Data-biosensors-2463850.xlsx]

## Sheet: Figure 1
no data

## Sheet: Figure 2
2C						2D
Wavelength (nm)	Egg white proteins	Egg white proteins MPs	PQ/egg white protein MPs	GOx/PQ/egg white protein MPs		Wavelength (nm)	Egg white proteins	Wavelength (nm)	GA-egg white proteins	Wavelength (nm)	PQ/egg white protein MPs	Wavelength (nm)	PQ	Wavelength (nm)	GOx/PQ/egg white protein MPs
315	622.8	1267.6	1276	1480.6		400	0	400	0	541	83.9	541	84.9	540.935	31.1215
315.5	645.34	1299.4	1297.2	1557.4		400	23.6	400	66.4	541	83.8	541	84.9	541.417	31.1473
316	686.44	1356.6	1338.6	1689.2		401	23.8	401	66.4	542	83.8	542	84.9	541.899	31.1663
316.5	731.72	1420.6	1381.6	1831.6		401	24	401	66.4	542	83.8	542	84.9	542.381	31.1777
317	783.46	1495	1433.6	1995.2		402	24.1	402	66.3	543	83.7	543	84.9	542.863	31.1844
317.5	833.46	1568.8	1486.2	2152.6		402	24.3	402	66.2	543	83.7	543	84.8	543.346	31.1917
318	889.04	1653.4	1547	2324.4		403	24.5	403	66.2	544	83.6	544	84.8	543.828	31.2052
318.5	943.72	1738.8	1606.6	2489.4		403	24.7	403	66.1	544	83.6	544	84.8	544.31	31.2277
319	1004.6	1841.6	1680.4	2676.8		404	24.8	404	66.1	545	83.6	545	84.8	544.792	31.2589
319.5	1069.2	1952	1762.2	2881.2		404	24.9	404	66	545	83.5	545	84.7	545.274	31.2951
320	1141.2	2080.8	1857.2	3095.4		404	25	404	66	546	83.5	546	84.7	545.756	31.3319
320.5	1206.4	2200.8	1948.4	3293		405	25	405	66	546	83.5	546	84.7	546.238	31.3662
321	1270.6	2326.8	2040.8	3487		405	25	405	66	547	83.5	547	84.6	546.72	31.3976
321.5	1328.4	2447.8	2133.2	3663.2		406	25	406	65.9	547	83.4	547	84.6	547.202	31.4279
322	1385	2564.2	2227.6	3828.6		406	25	406	65.9	548	83.4	548	84.6	547.685	31.4594
322.5	1435	2667.6	2311.4	3977.4		407	25	407	65.9	548	83.4	548	84.6	548.167	31.4931
323	1480.8	2771.8	2395.6	4115.2		407	25	407	66	549	83.3	549	84.5	548.649	31.5274
323.5	1528	2871.4	2480.6	4247.2		408	25.1	408	66	549	83.3	549	84.5	549.131	31.5595
324	1581.2	2980.8	2577.4	4392.4		408	25.1	408	66.1	550	83.2	550	84.5	549.613	31.5869
324.5	1631.8	3084.8	2670.6	4529.6		409	25.1	409	66.2	550	83.2	550	84.5	550.095	31.6093
325	1682.6	3184	2763	4664.4		409	25.1	409	66.2	551	83.2	551	84.4	550.577	31.6296
325.5	1731.6	3273	2846.6	4792.2		410	25	410	66.2	551	83.1	551	84.4	551.059	31.6519
326	1781.2	3353.4	2923.8	4912.8		410	24.9	410	66.3	552	83.1	552	84.3	551.542	31.6802
326.5	1821.6	3422.4	2990.8	5019.4		411	24.9	411	66.2	552	83.1	552	84.3	552.024	31.7152
327	1861.2	3476.8	3050.2	5122.4		411	24.8	411	66.2	553	83	553	84.2	552.506	31.7543
327.5	1899.2	3525.4	3100	5219.6		412	24.8	412	66.1	553	83	553	84.2	552.988	31.7926
328	1944	3567.4	3146.2	5320.6		412	24.8	412	66	553	83	553	84.2	553.47	31.8251
328.5	1982.2	3603.6	3185	5418.2		413	24.9	413	66	554	83	554	84.1	553.952	31.8498
329	2027.6	3638.4	3226.8	5530.4		413	24.9	413	65.9	554	83	554	84.1	554.434	31.8683
329.5	2075.6	3669	3257.4	5647		414	24.9	414	65.9	555	82.9	555	84	554.916	31.8853
330	2125	3693.2	3283.8	5775		414	24.9	414	65.9	555	82.9	555	84	555.398	31.9056
330.5	2171.6	3710.6	3305	5898.8		415	24.8	415	65.9	556	82.9	556	84	555.881	31.9324
331	2220	3724.2	3320.8	6020		415	24.8	415	65.9	556	82.9	556	83.9	556.363	31.9654
331.5	2262.8	3737	3326.6	6138.8		416	24.8	416	65.8	557	82.8	557	83.9	556.845	32.0016
332	2301.6	3748	3331.8	6255.6		416	24.8	416	65.8	557	82.8	557	83.9	557.327	32.0375
332.5	2336.4	3754.6	3336.6	6365.2		417	24.8	417	65.7	558	82.8	558	83.8	557.809	32.0707
333	2371.2	3769.2	3337.6	6468.2		417	24.8	417	65.7	558	82.7	558	83.8	558.291	32.1019
333.5	2404	3783	3334.6	6570.6		418	24.9	418	65.6	559	82.7	559	83.8	558.773	32.1331
334	2438.8	3792.2	3334	6688.4		418	25	418	65.5	559	82.6	559	83.8	559.255	32.1666
334.5	2471.8	3811	3327.6	6801.8		418	25.1	418	65.4	560	82.6	560	83.7	559.737	32.2027
335	2499.4	3826.4	3326	6908.6		419	25.1	419	65.4	560	82.5	560	83.7	560.22	32.2391
335.5	2520.4	3847.6	3320.2	7002.4		419	25.1	419	65.3	561	82.5	561	83.7	560.702	32.2722
336	2538.8	3864.8	3318.4	7084.8		420	25.1	420	65.3	561	82.5	561	83.6	561.184	32.2988
336.5	2553.4	3881.6	3315.6	7154.4		420	25.1	420	65.3	562	82.4	562	83.6	561.666	32.3183
337	2562	3902.6	3314.2	7215.2		421	25	421	65.3	562	82.4	562	83.6	562.148	32.3334
337.5	2569.2	3915.6	3314.6	7258.6		421	25	421	65.4	563	82.4	563	83.5	562.63	32.3489
338	2572.6	3929	3314.2	7295.6		422	25	422	65.4	563	82.4	563	83.5	563.112	32.3696
338.5	2569.8	3946.2	3313.8	7327.8		422	25.1	422	65.5	564	82.3	564	83.5	563.594	32.3974
339	2563.6	3956.8	3308.8	7345.6		423	25.1	423	65.5	564	82.3	564	83.4	564.077	32.4311
339.5	2553.2	3966.8	3311.8	7354.4		423	25.2	423	65.5	565	82.3	565	83.4	564.559	32.4667
340	2540.4	3972.8	3305.6	7350.6		424	25.3	424	65.6	565	82.3	565	83.3	565.041	32.5002
340.5	2527.4	3970.6	3301.2	7340.6		424	25.4	424	65.6	566	82.3	566	83.3	565.523	32.5293
341	2511.4	3968	3294.4	7319.8		425	25.5	425	65.6	566	82.2	566	83.2	566.005	32.5546
341.5	2494.2	3956.6	3281	7291.2		425	25.6	425	65.6	566	82.2	566	83.2	566.487	32.5786
342	2477.2	3945.6	3267.8	7257.6		426	25.7	426	65.6	567	82.2	567	83.1	566.969	32.6043
342.5	2460.8	3929.6	3256	7225.2		426	25.7	426	65.5	567	82.1	567	83.1	567.451	32.6328
343	2440	3907	3240.2	7183.6		427	25.7	427	65.5	568	82.1	568	83.1	567.933	32.663
343.5	2417.8	3882.4	3219.4	7139		427	25.7	427	65.4	568	82.1	568	83	568.416	32.6923
344	2394.6	3845.2	3196	7082.4		428	25.7	428	65.4	569	82	569	83	568.898	32.7186
344.5	2369.8	3804.4	3170.6	7024.2		428	25.6	428	65.3	569	82	569	83	569.38	32.7422
345	2347.6	3762.2	3141.2	6965.8		429	25.5	429	65.2	570	82	570	82.9	569.862	32.7657
345.5	2327.2	3719.6	3114	6911.6		429	25.5	429	65.2	570	81.9	570	82.9	570.344	32.7933
346	2305.4	3674	3080.8	6856		430	25.5	430	65.1	571	81.9	571	82.9	570.826	32.8278
346.5	2285.4	3632.8	3050.4	6803.2		430	25.4	430	65	571	81.8	571	82.9	571.308	32.8696
347	2265.2	3591.6	3021.2	6755.4		431	25.4	431	65	572	81.8	572	82.8	571.79	32.9156
347.5	2249	3551.4	2994.2	6711.6		431	25.4	431	64.9	572	81.8	572	82.8	572.273	32.9607
348	2230.6	3511.8	2957.8	6663.6		431	25.4	431	64.9	573	81.7	573	82.8	572.755	33
348.5	2215.4	3465.2	2924.6	6611.2		432	25.4	432	64.8	573	81.7	573	82.7	573.237	33.0318
349	2195	3417.8	2887.2	6560		432	25.4	432	64.8	574	81.7	574	82.7	573.719	33.0573
349.5	2175.2	3371.2	2852.6	6511.8		433	25.5	433	64.8	574	81.6	574	82.6	574.201	33.0803
350	2155.8	3325.6	2814.6	6457.4		433	25.5	433	64.7	575	81.6	575	82.6	574.683	33.1048
350.5	2140.8	3280.8	2777.6	6410.2		434	25.6	434	64.7	575	81.6	575	82.5	575.165	33.1333
351	2120.8	3243	2744.2	6364.6		434	25.6	434	64.6	576	81.5	576	82.5	575.647	33.1653
351.5	2101.8	3207.8	2710.8	6320.4		435	25.6	435	64.6	576	81.5	576	82.5	576.13	33.1985
352	2086.2	3172.4	2681.2	6276.2		435	25.6	435	64.5	577	81.4	577	82.4	576.612	33.2303
352.5	2071.8	3144.8	2656.6	6237.2		436	25.5	436	64.4	577	81.4	577	82.4	577.094	33.2593
353	2055.6	3113.6	2632.6	6193.6		436	25.5	436	64.4	578	81.4	578	82.4	577.576	33.2865
353.5	2036.8	3080.8	2609.6	6140.4		437	25.5	437	64.3	578	81.3	578	82.3	578.058	33.314
354	2017.4	3049.6	2584.6	6084		437	25.6	437	64.3	579	81.3	579	82.3	578.54	33.3438
354.5	1994.4	3019.8	2560.2	6024.8		438	25.7	438	64.2	579	81.3	579	82.3	579.022	33.3762
355	1972.8	2985.8	2539.4	5965.4		438	25.8	438	64.2	580	81.3	580	82.2	579.504	33.4094
355.5	1949	2955.6	2521.8	5904.8		439	25.9	439	64.1	580	81.3	580	82.2	579.986	33.4409
356	1926.4	2926.6	2504.6	5837.4		439	26	439	64.1	580	81.2	580	82.2	580.468	33.4691
356.5	1906.2	2897.4	2485.6	5782.4		440	26	440	64	581	81.2	581	82.1	580.951	33.4942
357	1882.4	2870.2	2470.2	5719.8		440	26.1	440	63.9	581	81.2	581	82.1	581.433	33.5188
357.5	1861	2837.6	2460.4	5666.4		441	26.1	441	63.9	582	81.1	582	82.1	581.915	33.5465
358	1834.8	2805.6	2444.2	5596.8		441	26.2	441	63.8	582	81.1	582	82	582.397	33.5797
358.5	1809.8	2771.8	2428.2	5523.8		442	26.2	442	63.8	583	81	583	82	582.879	33.6186
359	1778.2	2732.6	2412.2	5443.4		442	26.1	442	63.7	583	81	583	82	583.361	33.661
359.5	1748.6	2692.8	2394.2	5364.2		443	26.1	443	63.6	584	80.9	584	81.9	583.843	33.703
360	1719.2	2652.2	2379.8	5276.4		443	26	443	63.5	584	80.9	584	81.9	584.325	33.7418
360.5	1690.8	2610.6	2361.8	5200.6		444	26	444	63.5	585	80.9	585	81.9	584.808	33.7761
361	1660.8	2571	2351.6	5122.2		444	25.9	444	63.4	585	80.8	585	81.8	585.29	33.807
361.5	1633.6	2530.4	2332.4	5049.6		445	25.9	445	63.4	586	80.8	586	81.8	585.772	33.8367
362	1606.2	2487	2314.8	4981.2		445	25.9	445	63.3	586	80.8	586	81.8	586.254	33.8673
362.5	1582.4	2449.2	2299	4910.6		445	26	445	63.3	587	80.8	587	81.7	586.736	33.8992
363	1553.8	2405.8	2282.6	4836.4		446	26	446	63.2	587	80.8	587	81.7	587.218	33.9312
363.5	1523.8	2362.6	2265	4760.4		446	26.1	446	63.1	588	80.8	588	81.7	587.7	33.9622
364	1493.2	2313.4	2245.4	4678.4		447	26.1	447	63	588	80.7	588	81.6	588.182	33.9917
364.5	1463.4	2267	2227	4596.2		447	26.2	447	62.9	589	80.7	589	81.6	588.664	34.0214
365	1436.6	2221.8	2205.4	4523.4		448	26.2	448	62.8	589	80.7	589	81.5	589.147	34.0545
365.5	1411.4	2179.6	2189.6	4452.4		448	26.3	448	62.7	590	80.6	590	81.5	589.629	34.0938
366	1385.8	2140.6	2172.8	4380.4		449	26.3	449	62.6	590	80.6	590	81.5	590.111	34.1403
366.5	1363.8	2104.4	2156.4	4318.6		449	26.3	449	62.5	591	80.6	591	81.4	590.593	34.1915
367	1341	2068	2143.8	4258.6		450	26.3	450	62.4	591	80.5	591	81.4	591.075	34.2431
367.5	1318.2	2033.2	2131.2	4200		450	26.3	450	62.4	592	80.5	592	81.4	591.557	34.2896
368	1296.2	1993.8	2119.2	4134.6		451	26.3	451	62.3	592	80.5	592	81.4	592.039	34.3279
368.5	1271.2	1958	2108.2	4071.4		451	26.3	451	62.3	593	80.4	593	81.3	592.521	34.3581
369	1248.2	1919.8	2100.6	4003		452	26.3	452	62.3	593	80.4	593	81.3	593.004	34.3835
369.5	1221.6	1883	2093	3939.6		452	26.3	452	62.4	593	80.4	593	81.3	593.486	34.4088
370	1199.2	1847.6	2090.4	3875.4		453	26.3	453	62.4	594	80.4	594	81.3	593.968	34.4376
370.5	1177.6	1815	2088.6	3814.2		453	26.3	453	62.5	594	80.3	594	81.2	594.45	34.4709
371	1158	1784.8	2089.6	3757.4		454	26.3	454	62.5	595	80.3	595	81.2	594.932	34.507
371.5	1138.4	1755.8	2093	3699.2		454	26.3	454	62.5	595	80.3	595	81.2	595.414	34.543
372	1118.2	1729.6	2098.2	3648		455	26.3	455	62.6	596	80.3	596	81.2	595.896	34.5765
372.5	1100.4	1705	2103	3592.8		455	26.3	455	62.6	596	80.3	596	81.1	596.378	34.6077
373	1080.8	1677.2	2110.6	3538		456	26.3	456	62.6	597	80.2	597	81.1	596.861	34.6386
373.5	1059	1647.2	2119.6	3480.2		456	26.4	456	62.6	597	80.2	597	81.1	597.343	34.6722
374	1038.4	1619.8	2132.8	3418.6		457	26.4	457	62.6	598	80.2	598	81.1	597.825	34.7106
374.5	1019.2	1592.6	2144	3359.4		457	26.5	457	62.7	598	80.2	598	81	598.307	34.7533
375	997.42	1565.4	2159	3299.8		458	26.6	458	62.7	599	80.1	599	81	598.789	34.7978
375.5	978.26	1540.8	2173.2	3246.8		458	26.6	458	62.7	599	80.1	599	81	599.271	34.8407
376	960.06	1519.4	2187.8	3193.2		458	26.7	458	62.7	600	80.1	600	81	599.753	34.8795
376.5	943.12	1498.8	2195.4	3144.8		459	26.7	459	62.8	600	80.1	600	80.9	600.235	34.9145
377	926.98	1476.8	2205.8	3095		459	26.7	459	62.8	601	80	601	80.9	600.717	34.9477
377.5	910.6	1454.2	2214.8	3049		460	26.7	460	62.9	601	80	601	80.9	601.199	34.9822
378	892.14	1432.6	2225.2	2996.8		460	26.8	460	62.9	602	80	602	80.8	601.682	35.0203
378.5	873.28	1408	2234.6	2943.6		461	26.8	461	62.9	602	80	602	80.8	602.164	35.0617
379	852.86	1384.6	2243.6	2886.4		461	26.8	461	63	603	79.9	603	80.8	602.646	35.1041
379.5	833.94	1359.6	2249.4	2832		462	26.8	462	63	603	79.9	603	80.7	603.128	35.1445
380	813.92	1332.8	2252.6	2780		462	26.8	462	63.1	604	79.9	604	80.7	603.61	35.1809
380.5	796.54	1308.6	2255.4	2728.6		463	26.8	463	63.1	604	79.8	604	80.7	604.092	35.2132
381	779.58	1285.6	2255.4	2681.8		463	26.8	463	63.1	605	79.8	605	80.6	604.574	35.2432
381.5	762.96	1262.4	2251.6	2636		464	26.8	464	63.1	605	79.8	605	80.6	605.057	35.2736
382	746.6	1241.2	2247.4	2589.2		464	26.8	464	63.1	606	79.8	606	80.6	605.539	35.3062
382.5	732.04	1218.4	2241	2546.8		465	26.8	465	63.1	606	79.7	606	80.5	606.021	35.341
383	714.68	1197	2231.2	2499.2		465	26.8	465	63.1	607	79.7	607	80.5	606.503	35.3767
383.5	697.76	1173.2	2221	2452.6		466	26.7	466	63.1	607	79.7	607	80.5	606.985	35.4115
384	680.22	1149.2	2208.8	2398.6		466	26.7	466	63.1	607	79.7	607	80.5	607.467	35.4449
384.5	664.4	1126.4	2197.6	2353.6		467	26.7	467	63.2	608	79.6	608	80.5	607.949	35.4781
385	649.36	1103.6	2182.4	2310.6		467	26.8	467	63.2	608	79.6	608	80.5	608.431	35.5138
385.5	636.24	1081.2	2167.6	2271		468	26.8	468	63.2	609	79.6	609	80.5	608.913	35.5542
386	622.74	1061.2	2150.4	2231.8		468	26.8	468	63.2	609	79.6	609	80.5	609.395	35.5999
386.5	609.82	1043	2134.6	2194.4		469	26.9	469	63.3	610	79.6	610	80.5	609.878	35.649
387	598.3	1024.8	2120.4	2160.8		469	26.9	469	63.3	610	79.6	610	80.4	610.36	35.6981
387.5	586.44	1008.28	2105	2125.4		470	27	470	63.3	611	79.5	611	80.4	610.842	35.7438
388	574.3	987.2	2086	2085		470	27	470	63.3	611	79.5	611	80.4	611.324	35.7847
388.5	560.22	968.38	2067.2	2046		471	27.1	471	63.3	612	79.5	612	80.3	611.806	35.8222
389	547.18	948.54	2050.8	2005.2		471	27.1	471	63.3	612	79.5	612	80.3	612.288	35.8599
389.5	534.46	930.36	2032.4	1966.4		472	27.2	472	63.3	613	79.5	613	80.3	612.77	35.9014
390	522.36	911.26	2015.8	1927.8		472	27.3	472	63.3	613	79.5	613	80.3	613.252	35.949
390.5	510.62	894.3	2001.2	1893.6		472	27.3	472	63.2	614	79.4	614	80.2	613.735	36.002
391	501.38	878.44	1986.8	1859		473	27.3	473	63.2	614	79.4	614	80.2	614.217	36.0574
391.5	490.22	863.76	1973.8	1827.2		473	27.3	473	63.1	615	79.4	615	80.2	614.699	36.1118
392	480.9	848.8	1964.6	1793.8		474	27.3	474	63.1	615	79.4	615	80.2	615.181	36.1627
392.5	470.84	833.94	1955.6	1763.6		474	27.3	474	63	616	79.4	616	80.2	615.663	36.2097
393	461.14	818.34	1943.2	1731.6		475	27.3	475	63	616	79.4	616	80.2	616.145	36.2543
393.5	450.36	804.04	1931.2	1696.6		475	27.3	475	63	617	79.3	617	80.2	616.627	36.2984
394	441.48	789.4	1920.4	1663.4		476	27.3	476	62.9	617	79.3	617	80.1	617.109	36.3428
394.5	431.34	774.86	1910.2	1633		476	27.3	476	62.9	618	79.3	618	80.1	617.591	36.3867
395	422.52	760.62	1900.6	1600		477	27.3	477	62.9	618	79.3	618	80.1	618.074	36.4274
395.5	413.7	748.94	1896.4	1572.4		477	27.4	477	62.8	619	79.3	619	80.1	618.556	36.4631
396	406.1	737.48	1890.8	1544.8		478	27.4	478	62.8	619	79.3	619	80.1	619.038	36.4936
396.5	397.78	726.06	1886.6	1520.6		478	27.4	478	62.8	620	79.3	620	80.1	619.52	36.521
397	390.84	716.46	1880.8	1495.2		479	27.4	479	62.7	620	79.3	620	80	620.002	36.5492
397.5	383.42	707.2	1875.6	1470.6		479	27.4	479	62.7	620	79.3	620	80	620.484	36.5821
398	375.38	694.2	1865.8	1441.6		480	27.4	480	62.6	621	79.3	621	80	620.966	36.6218
398.5	367.3	681.68	1857.8	1414.6		480	27.5	480	62.6	621	79.3	621	80	621.448	36.6678
399	359.72	668.5	1847.8	1386.8		481	27.5	481	62.6	622	79.3	622	80	621.931	36.7176
399.5	353.12	657.86	1840.8	1359.4		481	27.5	481	62.5	622	79.3	622	80	622.413	36.7681
400	344.26	647.46	1832.8	1331.8		482	27.5	482	62.5	623	79.2	623	80	622.895	36.8175
400.5	336.82	635.94	1822.2	1308.4		482	27.5	482	62.4	623	79.2	623	79.9	623.377	36.8657
401	329.22	626.74	1813.6	1284.6		483	27.5	483	62.4	624	79.2	624	79.9	623.859	36.9141
401.5	323.22	615.66	1800.6	1261.4		483	27.5	483	62.3	624	79.2	624	79.9	624.341	36.9637
402	317.14	607.24	1790.6	1240.4		484	27.5	484	62.3	625	79.2	625	79.9	624.823	37.0146
402.5	311.28	597.92	1778.6	1217.8		484	27.6	484	62.3	625	79.2	625	79.9	625.305	37.065
403	305.8	587.44	1766.8	1194.6		485	27.6	485	62.2	626	79.2	626	79.9	625.788	37.1124
403.5	299.08	576.36	1752.8	1172.6		485	27.6	485	62.2	626	79.2	626	79.9	626.27	37.1549
404	291.84	567.08	1736.2	1146.8		485	27.6	485	62.1	627	79.2	627	79.9	626.752	37.1927
404.5	285.4	557.76	1721.2	1124		486	27.7	486	62.1	627	79.2	627	79.9	627.234	37.2286
405	279.98	548.42	1704	1103.2		486	27.7	486	62.1	628	79.2	628	79.9	627.716	37.2667
405.5	274.38	537.9	1688	1084.6		487	27.7	487	62	628	79.2	628	79.9	628.198	37.3103
406	269.56	528.68	1670.6	1064.8		487	27.7	487	62	629	79.2	629	79.9	628.68	37.3604
406.5	264.78	520.56	1655.2	1047.6		488	27.7	488	62	629	79.2	629	79.9	629.162	37.4151
407	259.92	514.42	1639	1030.6		488	27.8	488	62	630	79.2	630	79.9	629.644	37.4709
407.5	254.7	506.26	1624.4	1010.38		489	27.8	489	61.9	630	79.2	630	79.9	630.126	37.5239
408	248.82	496.94	1602.2	990.66		489	27.8	489	61.9	631	79.2	631	79.9	630.609	37.5723
408.5	244.92	488.14	1579.4	971.42		490	27.8	490	61.9	631	79.2	631	79.9	631.091	37.6169
409	240.04	478.3	1560.2	952.18		490	27.8	490	61.9	632	79.2	632	79.9	631.573	37.6601
409.5	235.78	469.6	1537.8	933.9		491	27.9	491	61.9	632	79.2	632	79.9	632.055	37.7047
410	230.8	460.68	1516.6	915.92		491	27.9	491	61.9	633	79.1	633	79.9	632.537	37.7521
410.5	226.4	453.48	1499.4	900.36		492	27.9	492	62	633	79.1	633	79.9	633.019	37.8016
411	222.88	446.62	1481.6	885		492	28	492	62	634	79.1	634	79.9	633.501	37.8507
411.5	219.44	440.48	1461.8	870.24		493	28	493	62	634	79.2	634	79.9	633.984	37.8976
412	215.6	433.6	1443.6	852.8		493	28	493	62	634	79.2	634	79.9	634.466	37.9414
412.5	211.82	426.2	1425.4	838.68		494	28	494	62	635	79.2	635	79.9	634.948	37.9836
413	207.82	419.5	1405	822.68		494	28	494	62	635	79.2	635	79.9	635.43	38.0268
413.5	204.94	412.02	1385.6	806.78		495	28	495	62	636	79.2	636	79.9	635.912	38.0733
414	201.6	404.9	1366	791.56		495	28	495	62	636	79.2	636	79.9	636.394	38.1236
414.5	198.46	398.64	1346.8	777.78		496	28	496	62	637	79.2	637	79.9	636.876	38.1763
415	195.02	391.88	1328.6	761.9		496	28	496	62	637	79.2	637	79.9	637.358	38.2286
415.5	191.46	386.32	1311	748.38		497	28	497	62	638	79.2	638	79.9	637.84	38.2783
416	189.06	380.14	1297.2	735.48		497	28	497	62	638	79.2	638	79.9	638.322	38.325
416.5	185.56	374.66	1280.8	724.18		498	28.1	498	62	639	79.2	639	79.9	638.805	38.3704
417	183.52	370.24	1266	711.78		498	28.1	498	62	639	79.2	639	79.9	639.287	38.4171
417.5	180.5	364.64	1251.4	700.48		499	28.1	499	62	640	79.2	640	79.9	639.769	38.4674
418	178.3	359.68	1234.4	686.98		499	28.1	499	62	640	79.3	640	79.9	640.251	38.5214
418.5	175.68	354.22	1218.8	674.24		499	28.1	499	62	641	79.3	641	79.9	640.733	38.5771
419	173.08	348.62	1204.6	661.66		500	28.1	500	62	641	79.3	641	79.9	641.215	38.631
419.5	170.62	343.32	1187.6	649.5		500	28.2	500	61.9	642	79.3	642	79.9	641.697	38.6806
420	167.66	338.14	1174	638.26		501	28.2	501	61.9	642	79.3	642	79.9	642.179	38.7255
420.5	165.48	333.66	1162.2	627.42		501	28.2	501	61.8	643	79.3	643	79.9	642.662	38.7677
421	163.3	330.26	1149.4	617.18		502	28.2	502	61.8	643	79.3	643	79.9	643.144	38.8107
421.5	161.8	327.34	1136.2	607.68		502	28.2	502	61.7	644	79.3	644	79.9	643.626	38.8574
422	159.98	322.62	1122.4	598.36		503	28.2	503	61.7	644	79.3	644	80	644.108	38.9085
422.5	158.46	318.1	1110.8	588.04		503	28.2	503	61.6	645	79.3	645	80	644.59	38.9622
423	156.4	314.72	1099.8	577.76		504	28.3	504	61.5	645	79.3	645	80	645.072	39.0151
423.5	155.34	309.98	1086.58	568.56		504	28.3	504	61.5	646	79.3	646	80	645.554	39.0637
424	153.42	306.34	1072.78	558.26		505	28.3	505	61.4	646	79.3	646	80	646.036	39.107
424.5	152.1	302.68	1060.02	547.9		505	28.3	505	61.4	647	79.3	647	80	646.519	39.1464
425	149.88	298.12	1048.12	539.8		506	28.3	506	61.3	647	79.3	647	80	647.001	39.1852
425.5	149	295.48	1036.08	531.22		506	28.3	506	61.3	647	79.3	647	80	647.483	39.2267
426	147.3	292.94	1026.52	523.74		507	28.3	507	61.3	648	79.3	648	80	647.965	39.2728
426.5	145.82	289.42	1015.02	516.06		507	28.3	507	61.2	648	79.3	648	80	648.447	39.3231
427	144.54	286.74	1004.72	507.08		508	28.3	508	61.2	649	79.3	649	80	648.929	39.3759
427.5	143.5	284.62	991.94	499.56		508	28.3	508	61.1	649	79.3	649	80	649.411	39.4287
428	142.44	281.04	980.26	491.44		509	28.3	509	61	650	79.4	650	80	649.893	39.4808
428.5	141.14	278.18	968.76	484.86		509	28.3	509	60.9	650	79.4	650	80	650.375	39.5327
429	140.26	276.06	956.7	476.98		510	28.3	510	60.9	651	79.4	651	80	650.857	39.5862
429.5	138.6	272.78	944.22	469.46		510	28.3	510	60.8	651	79.4	651	80	651.34	39.6425
430	137.6	269.78	933.8	462.3		511	28.4	511	60.8	652	79.4	652	80	651.822	39.7019
430.5	137.1	267.78	923.86	455.36		511	28.4	511	60.7	652	79.4	652	80	652.304	39.7625
431	136.18	265.08	911.5	448.9		512	28.4	512	60.6	653	79.5	653	80.1	652.786	39.8224
431.5	135.34	263.54	900.12	443.4		512	28.4	512	60.6	653	79.5	653	80.1	653.268	39.8798
432	134.82	261.68	887.4	437.66		512	28.5	512	60.5	654	79.5	654	80.1	653.75	39.9348
432.5	133.78	259.48	875.92	431.22		513	28.5	513	60.5	654	79.5	654	80.1	654.232	39.989
433	132.96	256.18	864.84	424.32		513	28.6	513	60.5	655	79.5	655	80.1	654.715	40.0445
433.5	132.78	254.58	853.84	419.18		514	28.6	514	60.5	655	79.6	655	80.2	655.197	40.1027
434	132.2	252.18	842.42	413.26		514	28.7	514	60.5	656	79.6	656	80.2	655.679	40.163
434.5	131.24	248.7	832.5	406.54		515	28.7	515	60.5	656	79.6	656	80.2	656.161	40.2231
435	130.92	246.84	821.3	400.9		515	28.8	515	60.5	657	79.6	657	80.2	656.643	40.2802
435.5	130.58	245.22	810.26	396.88		516	28.8	516	60.6	657	79.6	657	80.3	657.125	40.3328
436	130.14	243.28	799.88	392.96		516	28.8	516	60.6	658	79.7	658	80.3	657.607	40.3811
436.5	129.12	241.56	791.28	389.1		517	28.8	517	60.7	658	79.7	658	80.3	658.089	40.4276
437	129.26	240.92	780.98	384.5		517	28.8	517	60.8	659	79.7	659	80.3	658.571	40.475
437.5	129.04	239.14	773.36	379.64		518	28.9	518	60.9	659	79.7	659	80.4	659.054	40.5257
438	128.64	238.88	762.32	374.34		518	28.9	518	61	660	79.7	660	80.4	659.536	40.5799
438.5	128.24	236.3	751.86	369.52		519	28.9	519	61	660	79.8	660	80.4	660.018	40.6362
439	128.32	235	741.34	364.24		519	28.9	519	61.1	660	79.8	660	80.4	660.5	40.6926
439.5	128.18	233.18	731.76	359.84		520	28.9	520	61.2	661	79.8	661	80.5	660.982	40.7482
440	128.18	231.22	722.84	355.46		520	28.9	520	61.2	661	79.8	661	80.5	661.464	40.8037
440.5	127.48	229.6	714.18	351.8		521	29	521	61.2	662	79.8	662	80.5	661.946	40.861
441	127.64	229.32	704.92	348.12		521	29	521	61.3	662	79.8	662	80.5	662.428	40.9212
441.5	128.28	228.58	696.7	345.48		522	29	522	61.3	663	79.8	663	80.5	662.91	40.9839
442	128.14	226.38	687.84	342.4		522	29	522	61.4	663	79.9	663	80.5	663.393	41.0458
442.5	127.36	225.36	679.3	338.16		523	29.1	523	61.4	664	79.9	664	80.5	663.875	41.1026
443	127.42	224.4	671.16	333.5		523	29.1	523	61.5	664	79.9	664	80.5	664.357	41.1505
443.5	127.68	223.2	662.84	330.8		524	29.1	524	61.5	665	79.9	665	80.5	664.839	41.1885
444	127.68	222.02	653.26	326.98		524	29.2	524	61.5	665	79.9	665	80.5	665.321	41.2192
444.5	127.6	220.78	644.32	324.26		525	29.2	525	61.5	666	79.9	666	80.5	665.803	41.2488
445	127.64	219.9	636.22	322.34		525	29.2	525	61.6	666	79.9	666	80.5	666.285	41.2862
445.5	128.12	219.18	631.04	318.68		526	29.3	526	61.6	667	79.9	667	80.5	666.768	41.3394
446	128.6	218.84	624.2	314.98		526	29.3	526	61.6	667	79.9	667	80.5	667.25	41.4128
446.5	128.58	217.8	618.58	312.36		526	29.3	526	61.6	668	80	668	80.5	667.732	41.5023
447	128.8	216.96	611.16	309.26		527	29.4	527	61.6	668	80	668	80.6	668.214	41.5962
447.5	129.06	216.08	604	307.14		527	29.4	527	61.6	669	80.1	669	80.7	668.696	41.6811
448	129.64	215.24	595.8	303.02		528	29.4	528	61.6	669	80.1	669	80.7	669.178	41.75
448.5	129.66	214.92	589.46	301.04		528	29.4	528	61.6	670	80.2	670	80.8	669.66	41.8046
449	130.06	213.6	582.66	298.22		529	29.4	529	61.6	670	80.2	670	80.9	670.142	41.8514
449.5	130.46	213.02	575.16	295.46		529	29.4	529	61.6	671	80.3	671	80.9	670.624	41.897
450	130.46	212.48	569.46	293.12		530	29.4	530	61.6	671	80.3	671	81	671.106	41.9454
450.5	130.18	211.04	562.82	290.78		530	29.4	530	61.6	672	80.3	672	81	671.589	41.9976
451	130.66	210.86	555.88	287.84		531	29.4	531	61.6	672	80.4	672	81.1	672.071	42.0527
451.5	130.86	211.04	551.86	286.36		531	29.5	531	61.6	673	80.4	673	81.1	672.553	42.1091
452	131.26	210.72	546.1	284.34		532	29.5	532	61.6	673	80.4	673	81.1	673.035	42.1658
452.5	131.38	210.42	539.18	282.6		532	29.5	532	61.6	674	80.5	674	81.2	673.517	42.2234
453	131.88	209.7	532.86	279.36		533	29.6	533	61.6	674	80.5	674	81.2	673.999	42.2836
453.5	131.2	208.7	526.78	277.88		533	29.6	533	61.6	674	80.5	674	81.2	674.481	42.3479
454	131.8	208.62	520.62	275.94		534	29.6	534	61.6	675	80.6	675	81.3	674.963	42.4163
454.5	132.74	207.84	515.02	273.44		534	29.6	534	61.6	675	80.6	675	81.3	675.446	42.4869
455	133.14	207.18	509.28	271.74		535	29.7	535	61.6	676	80.6	676	81.3	675.928	42.5565
455.5	133.68	207.52	503.36	270.34		535	29.7	535	61.6	676	80.6	676	81.3	676.41	42.6223
456	133.86	207	497.54	269.04		536	29.7	536	61.5	677	80.7	677	81.4	676.892	42.6828
456.5	133.74	207	493.24	266.86		536	29.7	536	61.6	677	80.7	677	81.4	677.374	42.7388
457	134.14	206.14	489.06	264.68		537	29.7	537	61.6	678	80.7	678	81.4	677.856	42.7921
457.5	134.56	206.12	485.32	263.62		537	29.7	537	61.6	678	80.7	678	81.4	678.338	42.8453
458	135.22	205.42	480.02	262.02		538	29.8	538	61.6	679	80.8	679	81.4	678.82	42.8996
458.5	135.16	205.14	473.94	260.18		538	29.8	538	61.6	679	80.8	679	81.5	679.303	42.955
459	135.44	205.36	468.14	258		539	29.9	539	61.6	680	80.8	680	81.5	679.784	43.0108
459.5	135.76	205.44	463.38	256.88		539	29.9	539	61.6	680	80.9	680	81.6	680.267	43.0662
460	136.3	205.38	457.82	255.44		539	30	539	61.6	681	80.9	681	81.6	680.749	43.1218
460.5	136.12	204.7	453.44	252.92		540	30	540	61.6	681	80.9	681	81.6	681.231	43.1789
461	136.38	204.62	449.96	251.62		540	30	540	61.6	682	81	682	81.7	681.713	43.2395
461.5	137.08	204.92	446.12	250.12		541	30.1	541	61.6	682	81	682	81.7	682.195	43.3048
462	137.66	204.18	441.32	250.02		541	30.1	541	61.6	683	81.1	683	81.8	682.677	43.3743
462.5	137.6	203.96	436.3	248.8		542	30.1	542	61.5	683	81.1	683	81.8	683.159	43.4464
463	138.4	205.04	432.64	247.56		542	30.1	542	61.5	684	81.2	684	81.9	683.641	43.5186
463.5	138.9	204.7	427.36	245.78		543	30.1	543	61.5	684	81.2	684	81.9	684.124	43.5889
464	139.54	204.4	422.14	244.86		543	30.1	543	61.5	685	81.2	685	81.9	684.606	43.6568
464.5	140	203.92	418.74	243.16		544	30.2	544	61.5	685	81.2	685	82	685.088	43.7232
465	140.18	203.94	414.7	242.76		544	30.2	544	61.5	686	81.3	686	82	685.57	43.7896
465.5	140.54	204.04	411.5	241.08		545	30.2	545	61.5	686	81.3	686	82	686.052	43.857
466	140.3	203.36	407.14	240.42		545	30.2	545	61.5	687	81.3	687	82.1	686.534	43.9252
466.5	140.76	203.54	402.56	239.56		546	30.3	546	61.5	687	81.4	687	82.1	687.016	43.9926
467	141.44	203.6	399.14	237.88		546	30.3	546	61.5	687	81.4	687	82.1	687.498	44.0576
467.5	142.06	203.8	395.88	237.1		547	30.3	547	61.5	688	81.4	688	82.2	687.981	44.1191
468	142.52	203.14	392.46	236.46		547	30.4	547	61.4	688	81.4	688	82.2	688.463	44.1779
468.5	141.9	203.94	389.02	235.16		548	30.4	548	61.4	689	81.4	689	82.3	688.945	44.2356
469	142.8	202.92	383.88	233.88		548	30.5	548	61.4	689	81.5	689	82.3	689.427	44.2948
469.5	142.56	202.14	379.66	233.24		549	30.5	549	61.3	690	81.5	690	82.3	689.909	44.3569
470	142.98	202.34	376.44	232.2		549	30.5	549	61.3	690	81.5	690	82.4	690.391	44.4221
470.5	143.12	202.76	372.92	231.98		550	30.6	550	61.3	691	81.5	691	82.4	690.873	44.489
471	144.16	202.82	370.48	230.76		550	30.6	550	61.3	691	81.6	691	82.5	691.355	44.5559
471.5	144.84	202.34	366.86	229.74		551	30.6	551	61.3	692	81.6	692	82.5	691.837	44.6216
472	144.6	201.74	363.4	228.68		551	30.7	551	61.4	692	81.6	692	82.5	692.32	44.686
472.5	144.6	201.74	361.06	227.36		552	30.7	552	61.4	693	81.7	693	82.6	692.802	44.75
473	144.14	201.22	357.22	226.18		552	30.7	552	61.4	693	81.7	693	82.6	693.284	44.8148
473.5	144.7	201.44	352.6	224.76		553	30.8	553	61.4	694	81.7	694	82.7	693.766	44.8808
474	145.6	202.06	350.66	224.2		553	30.8	553	61.4	694	81.8	694	82.7	694.248	44.9472
474.5	146.28	202.12	347.56	223.14		553	30.9	553	61.4	695	81.8	695	82.8	694.73	45.0125
475	146.38	202.24	344.52	222.4		554	30.9	554	61.4	695	81.9	695	82.8	695.212	45.075
475.5	146.56	202.24	341.32	221.94		554	30.9	554	61.4	696	81.9	696	82.8	695.694	45.1344
476	146.46	202.08	339.42	221.4		555	30.9	555	61.3	696	81.9	696	82.9	696.177	45.1919
476.5	146.4	202.26	337.58	220.7		555	31	555	61.3	697	81.9	697	82.9	696.659	45.25
477	147.06	202.04	334.88	220.18		556	31	556	61.3	697	82	697	82.9	697.141	45.3109
477.5	147.34	201.72	332.4	219.9		556	31	556	61.3	698	82	698	83	697.623	45.376
478	148.36	201.72	329.88	219.24		557	31.1	557	61.3	698	82	698	83	698.105	45.4449
478.5	147.84	202.16	327.6	217.92		557	31.1	557	61.3	699	82.1	699	83	698.587	45.5159
479	148.48	202.66	324.64	217.42		558	31.1	558	61.3	699	82.1	699	83	699.069	45.5869
479.5	148.6	202.26	322.76	216.98		558	31.2	558	61.2	700	82.1	700	83.1	699.551	45.6566
480	149.52	202.32	320.38	216.06		559	31.2	559	61.2	700	82.1	700	83.1	700.034	45.7251
480.5	150.06	202.52	318.68	215.38		559	31.2	559	61.2	701	82.2	701	83.1	700.516	45.7935
481	150.46	201.68	316.5	215.56		560	31.3	560	61.2	701	82.2	701	83.2	700.998	45.8633
481.5	151.12	202.56	315.14	214.98		560	31.3	560	61.2	701	82.2	701	83.2	701.48	45.9353
482	149.88	203.42	313.2	214.78		561	31.3	561	61.2	702	82.2	702	83.2	701.962	46.0092
482.5	150.88	203.38	310.6	214.18		561	31.4	561	61.2	702	82.2	702	83.3	702.444	46.0838
483	151.42	202.58	308.08	214.68		562	31.4	562	61.2	703	82.2	703	83.3	702.926	46.1575
483.5	151.6	203.22	306.32	213.94		562	31.4	562	61.2	703	82.3	703	83.3	703.408	46.23
484	152.46	202.96	304.66	212.64		563	31.4	563	61.2	704	82.3	704	83.4	703.89	46.3014
484.5	152.3	202.54	302.6	211.94		563	31.5	563	61.2	704	82.3	704	83.4	704.373	46.3732
485	152.36	203.04	300.62	211.88		564	31.5	564	61.2	705	82.3	705	83.4	704.855	46.4462
485.5	153.22	203.26	298.16	211.4		564	31.5	564	61.2	705	82.3	705	83.5	705.337	46.5206
486	153.12	203.9	296.48	211.26		565	31.6	565	61.2	706	82.3	706	83.5	705.819	46.5955
486.5	153.04	203.8	295.48	210.94		565	31.6	565	61.1	706	82.3	706	83.5	706.301	46.6692
487	153.22	203.84	294.08	210.3		566	31.7	566	61.1	707	82.2	707	83.5	706.783	46.7407
487.5	153.82	203.96	293.84	209.82		566	31.7	566	61.1	707	82.2	707	83.6	707.265	46.8096
488	154.54	204.14	291.5	209.54		566	31.7	566	61.1	708	82.1	708	83.6	707.747	46.8771
488.5	154.92	204.76	289.9	208.62		567	31.7	567	61.1	708	82	708	83.6	708.23	46.945
489	154.94	204.82	288.36	208.16		567	31.8	567	61.1	709	81.9	709	83.6	708.712	47.0145
489.5	154.6	204.68	285.72	208.12		568	31.8	568	61.1	709	81.8	709	83.7	709.194	47.0856
490	154.84	204.3	284.5	207.54		568	31.9	568	61.1	710	81.7	710	83.7	709.676	47.157
490.5	154.72	204.3	282.82	207.02		569	31.9	569	61.1	710	81.6	710	83.7	710.158	47.2267
491	155.34	204.62	282.3	206.58		569	31.9	569	61	711	81.5	711	83.7	710.64	47.2934
491.5	155.28	204.48	280.66	205.9		570	32	570	61	711	81.5	711	83.8	711.122	47.3573
492	155.78	204.28	278.44	205.32		570	32	570	61	712	81.5	712	83.8	711.604	47.4202
492.5	155.46	204.48	277.76	204.84		571	32	571	61	712	81.5	712	83.8	712.086	47.4848
493	155.74	204.7	275.92	204.96		571	32	571	61	713	81.7	713	83.8	712.568	47.5532
493.5	156.24	204.78	274.56	204.46		572	32.1	572	61	713	81.9	713	83.8	713.051	47.6263
494	156.08	204.54	272.24	203.76		572	32.1	572	61	714	82.1	714	83.8	713.533	47.7029
494.5	155.86	204.16	270.6	202.68		573	32.1	573	61	714	82.3	714	83.7	714.015	47.7807
495	155.52	203.18	269.02	202.38		573	32.2	573	61	714	82.6	714	83.7	714.497	47.8575
495.5	155.46	203.14	266.64	202.12		574	32.2	574	61	715	82.8	715	83.7	714.979	47.9324
496	155.02	203.24	265.44	201.7		574	32.2	574	61	715	83	715	83.7	715.461	48.0058
496.5	155.48	202.9	264.74	200.26		575	32.3	575	61	716	83.2	716	83.7	715.943	48.0793
497	156.14	203.22	264.12	200.56		575	32.3	575	61	716	83.3	716	83.7	716.426	48.1541
497.5	155.42	202.94	261.26	199.66		576	32.4	576	61	717	83.5	717	83.8	716.908	48.2304
498	155.82	202.94	260.3	198.86		576	32.4	576	61	717	83.6	717	83.8	717.39	48.3071
498.5	155.82	202.48	259.76	198.3		577	32.4	577	61	718	83.6	718	83.9	717.872	48.3821
499	155.96	202.02	258.42	198.18		577	32.5	577	60.9	718	83.7	718	84	718.354	48.454
499.5	155.72	202.12	256.74	197.94		578	32.5	578	60.9	719	83.8	719	84.1	718.836	48.5228
500	155.38	201.84	255.14	197.66		578	32.5	578	60.9	719	83.8	719	84.2	719.318	48.59
500.5	155.24	201.24	253.44	196.52		579	32.6	579	60.9	720	83.9	720	84.3	719.8	48.6583
501	155.12	201.46	252.18	195.26		579	32.6	579	60.9	720	83.9	720	84.4	720.282	48.7298
501.5	154.68	200.64	251	194.34		580	32.7	580	60.9	721	84	721	84.4	720.764	48.8052
502	154.22	200.32	249.2	193.34		580	32.7	580	60.9	721	84	721	84.5	721.247	48.8832
502.5	153.88	200.12	247.2	192.62		580	32.8	580	60.9	722	84	722	84.6	721.729	48.9617
503	154.16	200.04	246.22	192.02		581	32.8	581	60.9	722	84.1	722	84.6	722.211	49.0383
503.5	153.58	199.38	244.86	191.5		581	32.8	581	60.9	723	84.1	723	84.6	722.693	49.1121
504	152.66	199.8	243.9	190.74		582	32.9	582	60.9	723	84.1	723	84.7	723.175	49.1838
504.5	152.8	198.58	242.36	189.74		582	32.9	582	60.9	724	84.1	724	84.7	723.657	49.2554
505	152.22	198.72	241.24	189.38		583	33	583	60.9	724	84.1	724	84.7	724.139	49.3288
505.5	152.06	198.62	240.44	187.84		583	33	583	60.9	725	84.1	725	84.7	724.621	49.405
506	152.02	198.22	239.16	187.88		584	33	584	60.9	725	84.1	725	84.7	725.104	49.4836
506.5	151.74	197.9	237.34	187.64		584	33.1	584	60.9	726	84.1	726	84.7	725.586	49.5633
507	151.36	197.2	236.22	186.42		585	33.1	585	60.9	726	84.1	726	84.7	726.068	49.6425
507.5	151.8	197.22	235.86	185.7		585	33.1	585	60.9	727	84.1	727	84.7	726.55	49.7206
508	151.1	196.98	234.06	184.8		586	33.2	586	60.9	727	84	727	84.7	727.032	49.7978
508.5	150.82	196.28	232.98	185.08		586	33.2	586	60.9	728	84	728	84.6	727.514	49.875
509	150.8	195.78	230.62	184.32		587	33.3	587	60.9	728	84	728	84.6	727.996	49.9527
509.5	150.04	195.18	229.66	183.82		587	33.3	587	60.9	728	83.9	728	84.6	728.478	50.0306
510	149.54	195.7	229.34	183.02		588	33.4	588	60.9	729	83.8	729	84.5	728.961	50.1073
510.5	149.2	195.24	228.86	182.3		588	33.4	588	60.9	729	83.8	729	84.4	729.443	50.1813
511	148.68	194.6	226.74	181.36		589	33.4	589	60.9	730	83.7	730	84.3	729.925	50.2516
511.5	148.5	194.1	225.2	180.18		589	33.4	589	60.9	730	83.5	730	84.2	730.407	50.3187
512	147.64	193.86	224.68	180.24		590	33.5	590	60.9	731	83.4	731	84.1	730.889	50.3847
512.5	147.42	193.34	223.56	179.38		590	33.5	590	60.9	731	83.3	731	83.9	731.371	50.4519
513	147.46	192.94	221.92	177.74		591	33.5	591	60.9	732	83.1	732	83.7	731.853	50.5224
513.5	146.88	192.32	220.7	177.32		591	33.5	591	60.9	732	82.9	732	83.5	732.335	50.5968
514	145.88	191.94	219.8	176.1		592	33.6	592	60.9	733	82.7	733	83.3	732.817	50.6742
514.5	145.84	191.68	218.56	175.3		592	33.6	592	60.9	733	82.5	733	83.1	733.3	50.7528
515	145.66	191.2	218.16	174.9		593	33.6	593	60.9	734	82.2	734	82.8	733.782	50.831
515.5	145	190.8	216.74	174.92		593	33.7	593	60.9	734	82	734	82.6	734.264	50.9083
516	144.86	189.4	216.34	174.2		593	33.7	593	60.9	735	81.8	735	82.4	734.746	50.9853
516.5	144.82	189.96	215.64	173.24		594	33.7	594	60.9	735	81.6	735	82.2	735.228	51.0632
517	143.86	189.06	214.26	172.68		594	33.8	594	60.9	736	81.5	736	82	735.71	51.1428
517.5	143.22	187.9	213.22	171.56		595	33.8	595	60.9	736	81.3	736	81.9	736.192	51.224
518	142.88	187.22	212.68	171.12		595	33.9	595	60.9	737	81.3	737	81.8	736.674	51.3057
518.5	142.72	186.68	211.68	170.18		596	33.9	596	60.9	737	81.3	737	81.8	737.157	51.3864
519	142.38	185.96	210.42	169.5		596	34	596	60.9	738	81.3	738	81.9	737.639	51.4656
519.5	142.02	185.4	208.26	168.78		597	34	597	60.9	738	81.4	738	81.9	738.121	51.5436
520	140.68	184.36	206.82	168.16		597	34	597	60.9	739	81.5	739	82.1	738.603	51.6222
520.5	140.1	183.46	205.74	166.9		598	34.1	598	60.9	739	81.7	739	82.2	739.085	51.7036
521	139.46	183.66	205.1	166.42		598	34.1	598	60.9	740	81.8	740	82.4	739.567	51.7888
521.5	139.02	182.8	203.38	166.04		599	34.2	599	60.9	740	82	740	82.6	740.049	51.8776
522	139.14	181.8	202.58	164.96		599	34.2	599	61	741	82.2	741	82.8	740.531	51.968
522.5	138.62	181.02	201.44	164.14		600	34.3	600	61	741	82.5	741	83	741.013	52.0575
523	137.86	179.5	200.02	162.54		600	34.3	600	61	741	82.7	741	83.3	741.495	52.144
523.5	136.84	179.76	198.3	161.94		601	34.4	601	61	742	82.9	742	83.5	741.978	52.227
524	136.28	178.88	197.22	160.62		601	34.4	601	61	742	83.1	742	83.7	742.46	52.3076
524.5	136.18	178.14	195.08	160.12		602	34.4	602	61	743	83.3	743	84	742.942	52.3875
525	136.12	176.9	194.54	159.7		602	34.5	602	61	743	83.5	743	84.2	743.424	52.4684
525.5	135.54	176.12	194.02	159.66		603	34.5	603	61	744	83.7	744	84.4	743.906	52.5509
526	134.68	175.26	192.36	158.3		603	34.6	603	61	744	83.9	744	84.6	744.388	52.6344
526.5	134.08	174.08	191.62	157.14		604	34.6	604	61	745	84.1	745	84.7	744.87	52.7175
527	133.66	173.5	190.44	156.56		604	34.6	604	60.9	745	84.2	745	84.9	745.352	52.7994
527.5	133.28	172.44	189.38	155.58		605	34.7	605	60.9	746	84.3	746	85	745.835	52.8801
528	132.38	171.8	188.14	154.88		605	34.7	605	60.9	746	84.5	746	85.1	746.317	52.9606
528.5	131.52	170.82	186.84	154.34		606	34.8	606	60.9	747	84.6	747	85.2	746.799	53.0422
529	131.04	170.56	185.48	153.58		606	34.8	606	60.9	747	84.6	747	85.3	747.281	53.1257
529.5	131	169.24	184.2	153.36		607	34.9	607	61	748	84.7	748	85.4	747.763	53.2108
530	130.92	168.48	183.12	152.32		607	34.9	607	61	748	84.8	748	85.4	748.245	53.2959
530.5	129.68	167.64	181.46	151.22		607	35	607	61	749	84.9	749	85.5	748.727	53.3792
531	129.08	166.94	180.74	151.34		608	35	608	61	749	84.9	749	85.6	749.209	53.4598
531.5	127.94	166.84	179.72	149.18		608	35	608	61	750	85	750	85.7	749.692	53.5379
532	126.72	165.72	178.98	148		609	35.1	609	61	750	85.1	750	85.7	750.174	53.615
532.5	125.8	164.56	177.08	147.82		609	35.1	609	61	751	85.2	751	85.8	750.656	53.6929
533	125.84	163.72	176.4	146.76		610	35.2	610	61	751	85.3	751	85.9	751.138	53.773
533.5	125.36	162.58	175.52	146.06		610	35.2	610	61	752	85.4	752	86	751.62	53.8552
534	124.6	161.78	174.28	145.14		611	35.3	611	61	752	85.5	752	86.2	752.102	53.9383
534.5	124.14	160.56	173.58	144.36		611	35.3	611	61.1	753	85.7	753	86.3	752.584	54.0207
535	123.38	159.62	172.42	143.8		612	35.4	612	61.1	753	85.8	753	86.4	753.066	54.1016
535.5	123.12	159.6	171.74	143.28		612	35.4	612	61.1	754	85.9	754	86.6	753.548	54.1811
536	122.5	158.94	170.7	141.96		613	35.4	613	61.1	754	86	754	86.7	754.031	54.2608
536.5	121.72	158.58	169.44	141.02		613	35.5	613	61.1	755	86.2	755	86.8	754.513	54.3425
537	121.42	157.44	168.48	140.32		614	35.5	614	61.1	755	86.3	755	86.9	754.995	54.4275
537.5	120.54	156.58	167.26	139.92		614	35.6	614	61.1	755	86.4	755	87.1	755.477	54.5156
538	120.3	155.9	166.32	138.5		615	35.6	615	61.1	756	86.5	756	87.2	755.959	54.6054
538.5	119.2	155.7	165.56	137.64		615	35.7	615	61.1	756	86.6	756	87.3	756.441	54.695
539	118.9	154.72	164.46	137.66		616	35.7	616	61.1	757	86.7	757	87.4	756.923	54.7829
539.5	118.06	153.68	163.54	136.58		616	35.8	616	61.1	757	86.8	757	87.5	757.405	54.869
540	116.92	152.32	162.36	136.06		617	35.8	617	61.1	758	86.9	758	87.5	757.888	54.9542
540.5	116.16	151.62	161.46	134.48		617	35.9	617	61.2	758	87	758	87.6	758.37	55.04
541	115.82	151.12	160.74	133.46		618	35.9	618	61.2	759	87	759	87.7	758.852	55.1272
541.5	114.7	150.08	159.96	132.94		618	35.9	618	61.2	759	87.1	759	87.7	759.334	55.2156
542	114.36	149.36	157.6	132.32		619	36	619	61.2	760	87.2	760	87.8	759.816	55.3038
542.5	113.62	148.58	156.18	131.5		619	36	619	61.2	760	87.2	760	87.8	760.298	55.3901
543	112.98	147.58	155.16	130.58		620	36.1	620	61.2	761	87.3	761	87.8	760.78	55.4733
543.5	112.12	146.36	154.16	128.5		620	36.1	620	61.2	761	87.3	761	87.8	761.262	55.5535
544	110.82	144.9	153.6	127.9		620	36.2	620	61.3	762	87.3	762	87.8	761.744	55.632
544.5	110.74	144.24	152.28	127.26		621	36.2	621	61.3	762	87.4	762	87.8	762.227	55.7107
545	109.84	143.12	151.14	126.26		621	36.3	621	61.3	763	87.4	763	87.8	762.709	55.791
545.5	108.9	142.54	150.24	125.8		622	36.3	622	61.3	763	87.4	763	87.8	763.191	55.8736
546	108.32	141.58	149.22	124.96		622	36.4	622	61.3	764	87.5	764	87.8	763.673	55.958
546.5	107.06	140.92	149.42	123.68		623	36.4	623	61.3	764	87.5	764	87.7	764.155	56.043
547	106.56	140.44	148.02	122.74		623	36.4	623	61.3	765	87.5	765	87.7	764.637	56.1279
547.5	105.06	139.94	146.12	121.56		624	36.5	624	61.4	765	87.6	765	87.7	765.119	56.2126
548	104.2	138.6	144.84	121.4		624	36.5	624	61.4	766	87.6	766	87.7	765.601	56.2979
548.5	103.46	137.76	144.24	119.98		625	36.6	625	61.4	766	87.7	766	87.7	766.083	56.3844
549	102.7	136.54	143.54	118.44		625	36.6	625	61.4	767	87.7	767	87.8	766.566	56.4727
549.5	101.72	135.84	142.28	118.48		626	36.7	626	61.4	767	87.8	767	87.9	767.048	56.5623
550	100.758	134.7	141.04	117.8		626	36.7	626	61.4	768	87.8	768	88	767.53	56.6521
						627	36.8	627	61.5	768	87.9	768	88.1	768.012	56.7411
						627	36.8	627	61.5	768	88	768	88.3	768.494	56.8287
						628	36.8	628	61.5	769	88.1	769	88.4	768.976	56.9155
						628	36.9	628	61.5	769	88.1	769	88.6	769.458	57.0026
						629	37	629	61.5	770	88.2	770	88.8	769.94	57.0911
						629	37	629	61.5	770	88.3	770	88.9	770.423	57.1813
						630	37.1	630	61.5	771	88.4	771	89	770.905	57.2724
						630	37.1	630	61.6	771	88.5	771	89.1	771.387	57.3629
						631	37.2	631	61.6	772	88.6	772	89.2	771.869	57.4513
						631	37.2	631	61.6	772	88.6	772	89.3	772.351	57.5369
						632	37.3	632	61.6	773	88.7	773	89.4	772.833	57.6203
						632	37.3	632	61.6	773	88.8	773	89.5	773.315	57.7031
						633	37.4	633	61.6	774	88.8	774	89.5	773.797	57.7869
						633	37.4	633	61.7	774	88.9	774	89.6	774.279	57.8727
						634	37.5	634	61.7	775	88.9	775	89.6	774.762	57.9606
						634	37.6	634	61.7	775	89	775	89.7	775.244	58.0495
						634	37.6	634	61.7	776	89	776	89.7	775.726	58.1383
						635	37.7	635	61.7	776	89	776	89.7	776.208	58.2264
						635	37.7	635	61.8	777	89.1	777	89.7	776.69	58.3142
						636	37.8	636	61.8	777	89.1	777	89.8	777.172	58.4025
						636	37.8	636	61.8	778	89.1	778	89.8	777.654	58.4924
						637	37.9	637	61.8	778	89.2	778	89.8	778.136	58.584
						637	37.9	637	61.8	779	89.2	779	89.8	778.619	58.6764
						638	38	638	61.9	779	89.2	779	89.7	779.101	58.7683
						638	38	638	61.9	780	89.2	780	89.7	779.583	58.8583
						639	38.1	639	61.9	780	89.2	780	89.8	780.065	58.9457
						639	38.1	639	61.9	781	89.3	781	89.8	780.547	59.0312
						640	38.2	640	61.9	781	89.3	781	89.8	781.029	59.1161
						640	38.2	640	62	782	89.3	782	89.8	781.511	59.2014
						641	38.3	641	62	782	89.3	782	89.9	781.993	59.288
						641	38.3	641	62	782	89.4	782	90	782.476	59.3755
						642	38.4	642	62.1	783	89.4	783	90.1	782.958	59.4627
						642	38.4	642	62.1	783	89.5	783	90.1	783.44	59.5489
						643	38.5	643	62.1	784	89.5	784	90.2	783.922	59.634
						643	38.5	643	62.1	784	89.6	784	90.3	784.404	59.7191
						644	38.6	644	62.1	785	89.6	785	90.4	784.886	59.8055
						644	38.6	644	62.1	785	89.6	785	90.4	785.368	59.8946
						645	38.7	645	62.2	786	89.7	786	90.5	785.85	59.9865
						645	38.7	645	62.2	786	89.7	786	90.5	786.332	60.0802
						646	38.8	646	62.2	787	89.7	787	90.6	786.814	60.174
						646	38.8	646	62.2	787	89.8	787	90.6	787.297	60.266
						647	38.9	647	62.2	788	89.8	788	90.7	787.779	60.3556
						647	38.9	647	62.3	788	89.8	788	90.7	788.261	60.4432
						647	39	647	62.3	789	89.9	789	90.7	788.743	60.5301
						648	39	648	62.3	789	89.9	789	90.8	789.225	60.6179
						648	39.1	648	62.4	790	90	790	90.8	789.707	60.7071
						649	39.2	649	62.4	790	90	790	90.9	790.189	60.7975
						649	39.2	649	62.4	791	90	791	90.9	790.671	60.8879
						650	39.3	650	62.4	791	90.1	791	91	791.154	60.977
						650	39.3	650	62.5	792	90.1	792	91	791.636	61.0647
						651	39.4	651	62.5	792	90.2	792	91	792.118	61.1515
						651	39.4	651	62.5	793	90.2	793	91.1	792.6	61.2387
						652	39.5	652	62.6	793	90.2	793	91.1	793.082	61.3275
						652	39.5	652	62.6	794	90.3	794	91.2	793.564	61.4185
						653	39.6	653	62.6	794	90.3	794	91.2	794.046	61.5109
						653	39.6	653	62.7	795	90.3	795	91.2	794.528	61.6034
						654	39.6	654	62.7	795	90.4	795	91.3	795.01	61.695
						654	39.7	654	62.7	795	90.4	795	91.3	795.493	61.785
						655	39.7	655	62.7	796	90.5	796	91.4	795.975	61.8742
						655	39.8	655	62.8	796	90.5	796	91.4	796.457	61.9638
						656	39.9	656	62.8	797	90.5	797	91.4	796.939	62.0549
						656	39.9	656	62.8	797	90.6	797	91.4	797.421	62.1478
						657	40	657	62.9	798	90.6	798	91.4	797.903	62.2416
						657	40.1	657	62.9	798	90.6	798	91.5	798.385	62.3347
						658	40.1	658	62.9	799	90.6	799	91.5	798.867	62.4261
						658	40.2	658	62.9	799	90.6	799	91.5	799.35	62.5151
						659	40.2	659	63	800	90.6	800	91.5	799.832	62.6028
						659	40.3	659	63	800	90.6	800	91.5	800.314	62.6904
						660	40.3	660	63	801	90.6	801	91.5	800.796	62.7792
						660	40.4	660	63	801	90.6	801	91.5	801.278	62.8697
						660	40.4	660	63.1	802	90.6	802	91.4	801.76	62.9611
						661	40.5	661	63.1	802	90.6	802	91.4	802.242	63.0519
						661	40.6	661	63.1	803	90.6	803	91.4	802.724	63.1409
						662	40.6	662	63.1	803	90.5	803	91.4	803.207	63.2274
						662	40.7	662	63.2	804	90.5	804	91.4	803.689	63.3124
						663	40.7	663	63.2	804	90.5	804	91.4	804.171	63.3974
						663	40.8	663	63.2	805	90.5	805	91.3	804.653	63.484
						664	40.8	664	63.3	805	90.4	805	91.3	805.135	63.5731
						664	40.9	664	63.3	806	90.4	806	91.3	805.617	63.6643
						665	40.9	665	63.3	806	90.4	806	91.3	806.099	63.7569
						665	41	665	63.4	807	90.4	807	91.2	806.581	63.8495
						666	41	666	63.4	807	90.4	807	91.2	807.063	63.9415
						666	41.1	666	63.4	808	90.4	808	91.2	807.545	64.0331
						667	41.1	667	63.4	808	90.3	808	91.2	808.028	64.125
						667	41.2	667	63.4	809	90.4	809	91.2	808.51	64.2175
						668	41.3	668	63.5	809	90.4	809	91.2	808.992	64.3108
						668	41.4	668	63.5	809	90.4	809	91.3	809.474	64.4039
						669	41.5	669	63.6	810	90.5	810	91.3	809.956	64.496
						669	41.6	669	63.7	810	90.5	810	91.4	810.438	64.5861
						670	41.6	670	63.7	811	90.6	811	91.4	810.92	64.6742
						670	41.7	670	63.8	811	90.7	811	91.5	811.403	64.7613
						671	41.7	671	63.8	812	90.8	812	91.6	811.885	64.8485
						671	41.8	671	63.8	812	90.8	812	91.7	812.367	64.9369
						672	41.8	672	63.9	813	90.9	813	91.8	812.849	65.0267
						672	41.9	672	63.9	813	91	813	91.9	813.331	65.1171
						673	42	673	64	814	91.1	814	92	813.813	65.2072
						673	42	673	64	814	91.2	814	92.1	814.295	65.2962
						674	42.1	674	64	815	91.3	815	92.2	814.777	65.3843
						674	42.1	674	64.1	815	91.3	815	92.2	815.259	65.4726
						674	42.2	674	64.1	816	91.4	816	92.3	815.741	65.5625
						675	42.3	675	64.1	816	91.5	816	92.4	816.224	65.6552
						675	42.3	675	64.1	817	91.5	817	92.4	816.706	65.7504
						676	42.4	676	64.2	817	91.6	817	92.5	817.188	65.8471
						676	42.5	676	64.2	818	91.6	818	92.5	817.67	65.9434
						677	42.5	677	64.2	818	91.6	818	92.5	818.152	66.0375
						677	42.6	677	64.3	819	91.7	819	92.6	818.634	66.1288
						678	42.6	678	64.3	819	91.7	819	92.6	819.116	66.2176
						678	42.7	678	64.3	820	91.7	820	92.6	819.598	66.3051
						679	42.7	679	64.4	820	91.7	820	92.6	820.081	66.3927
						679	42.8	679	64.4	821	91.6	821	92.6	820.563	66.4812
						680	42.9	680	64.5	821	91.6	821	92.5	821.045	66.5705
						680	42.9	680	64.5	822	91.6	822	92.5	821.527	66.66
						681	43	681	64.5	822	91.6	822	92.4	822.009	66.7487
						681	43.1	681	64.6	822	91.5	822	92.4	822.491	66.8364
						682	43.1	682	64.6	823	91.4	823	92.3	822.973	66.9236
						682	43.2	682	64.7	823	91.4	823	92.3	823.455	67.0109
						683	43.3	683	64.7	824	91.3	824	92.2	823.938	67.0988
						683	43.4	683	64.8	824	91.2	824	92.1	824.42	67.1876
						684	43.4	684	64.8	825	91.2	825	92	824.902	67.2766
						684	43.5	684	64.8	825	91.1	825	92	825.384	67.365
						685	43.5	685	64.9	826	91	826	91.9	825.866	67.4522
						685	43.6	685	64.9	826	91	826	91.9	826.348	67.5383
						686	43.7	686	64.9	827	91	827	91.9	826.83	67.624
						686	43.7	686	65	827	90.9	827	91.8	827.312	67.7103
						687	43.8	687	65	828	90.9	828	91.8	827.794	67.798
						687	43.8	687	65.1	828	90.9	828	91.8	828.277	67.8874
						687	43.9	687	65.1	829	91	829	91.9	828.759	67.9778
						688	44	688	65.2	829	91	829	91.9	829.241	68.0683
						688	44	688	65.2	830	91	830	91.9	829.723	68.1582
						689	44.1	689	65.2	830	91	830	92	830.205	68.2474
						689	44.1	689	65.3	831	91.1	831	92	830.687	68.3362
						690	44.2	690	65.3	831	91.1	831	92	831.169	68.4254
						690	44.3	690	65.3	832	91.1	832	92	831.651	68.5154
						691	44.4	691	65.4	832	91.1	832	92.1	832.134	68.6058
						691	44.4	691	65.4	833	91.1	833	92.1	832.616	68.696
						692	44.5	692	65.5	833	91.1	833	92	833.098	68.785
						692	44.6	692	65.5	834	91.1	834	92	833.58	68.8721
						693	44.6	693	65.6	834	91	834	92	834.062	68.9577
						693	44.7	693	65.6	835	90.9	835	91.9	834.544	69.0425
						694	44.8	694	65.6	835	90.9	835	91.8	835.026	69.1276
						694	44.9	694	65.7	836	90.7	836	91.7	835.508	69.2138
						695	44.9	695	65.7	836	90.6	836	91.5	835.99	69.3011
						695	45	695	65.8	836	90.4	836	91.4	836.472	69.3886
						696	45.1	696	65.8	837	90.2	837	91.2	836.955	69.475
						696	45.1	696	65.9	837	90	837	90.9	837.437	69.5591
						697	45.2	697	65.9	838	89.7	838	90.6	837.919	69.6404
						697	45.2	697	65.9	838	89.3	838	90.3	838.401	69.7194
						698	45.3	698	66	839	89	839	89.9	838.883	69.7967
						698	45.4	698	66	839	88.6	839	89.5	839.365	69.8733
						699	45.5	699	66.1	840	88.1	840	89.1	839.847	69.9497
						699	45.5	699	66.1	840	87.6	840	88.5	840.33	70.026
						700	45.6	700	66.1	841	87	841	88	840.812	70.1022
						700	45.7	700	66.2	841	86.4	841	87.4	841.294	70.1784
						701	45.7	701	66.2	842	85.8	842	86.7	841.776	70.2549
						701	45.8	701	66.3	842	85.2	842	86.1	842.258	70.3326
						701	45.9	701	66.3	843	84.5	843	85.4	842.74	70.4121
						702	46	702	66.4	843	83.9	843	84.8	843.222	70.4936
						702	46	702	66.4	844	83.4	844	84.3	843.704	70.5768
						703	46.1	703	66.5	844	82.9	844	83.8	844.186	70.6607
						703	46.2	703	66.5	845	82.5	845	83.4	844.668	70.7445
						704	46.3	704	66.5	845	82.2	845	83.1	845.151	70.8279
						704	46.3	704	66.6	846	82	846	82.9	845.633	70.9115
						705	46.4	705	66.6	846	81.9	846	82.8	846.115	70.9967
						705	46.5	705	66.6	847	81.9	847	82.8	846.597	71.0851
						706	46.6	706	66.7	847	82.1	847	83	847.079	71.1782
						706	46.6	706	66.7	848	82.3	848	83.2	847.561	71.2766
						707	46.7	707	66.7	848	82.6	848	83.5	848.043	71.3801
						707	46.8	707	66.8	849	83	849	83.9	848.525	71.4877
						708	46.8	708	66.8	849	83.5	849	84.4	849.008	71.5982
						708	46.9	708	66.8	849	84	849	84.9	849.49	71.7108
						709	47	709	66.8	850	84.5	850	85.4	849.972	71.8245
						709	47	709	66.8	850	85.1	850	85.9	850.454	71.9387
						710	47.1	710	66.9	851	85.6	851	86.5	850.936	72.0527
						710	47.2	710	66.9	851	86.2	851	87.1	851.418	72.1657
						711	47.3	711	66.9	852	86.7	852	87.6	851.9	72.2769
						711	47.3	711	67	852	87.2	852	88.2	852.382	72.3859
						712	47.4	712	67	853	87.7	853	88.7	852.865	72.4927
						712	47.5	712	67.1	853	88.2	853	89.2	853.347	72.5979
						713	47.6	713	67.2	854	88.6	854	89.6	853.829	72.7026
						713	47.6	713	67.3	854	89	854	90.1	854.311	72.8072
						714	47.7	714	67.4	855	89.4	855	90.5	854.793	72.912
						714	47.8	714	67.5	855	89.7	855	90.8	855.275	73.0166
						714	47.9	714	67.6	856	90	856	91.2	855.757	73.1201
						715	47.9	715	67.7	856	90.3	856	91.5	856.239	73.2217
						715	48	715	67.8	857	90.5	857	91.8	856.721	73.3209
						716	48.1	716	67.9	857	90.7	857	92	857.204	73.4181
						716	48.1	716	67.9	858	90.9	858	92.3	857.686	73.5139
						717	48.2	717	68	858	91.1	858	92.5	858.168	73.6092
						717	48.3	717	68	859	91.2	859	92.7	858.65	73.7043
						718	48.4	718	68.1	859	91.4	859	92.9	859.132	73.7991
						718	48.4	718	68.1	860	91.5	860	93	859.614	73.8932
						719	48.5	719	68.2	860	91.6	860	93.2	860.096	73.9863
						719	48.6	719	68.2	861	91.6	861	93.3	860.578	74.0785
						720	48.7	720	68.2	861	91.7	861	93.5	861.061	74.1704
						720	48.7	720	68.3	862	91.7	862	93.6	861.543	74.2628
						721	48.8	721	68.3	862	91.8	862	93.7	862.025	74.3564
						721	48.9	721	68.4	863	91.8	863	93.8	862.507	74.4511
						722	49	722	68.4	863	91.8	863	93.9	862.989	74.5462
						722	49	722	68.4	863	91.8	863	94	863.471	74.6405
						723	49.1	723	68.4	864	91.8	864	94.1	863.953	74.7329
						723	49.2	723	68.5	864	91.8	864	94.1	864.435	74.8227
						724	49.3	724	68.5	865	91.8	865	94.2	864.918	74.91
						724	49.3	724	68.5	865	91.7	865	94.3	865.399	74.9955
						725	49.4	725	68.6	866	91.7	866	94.3	865.882	75.08
						725	49.5	725	68.6	866	91.6	866	94.4	866.364	75.1642
						726	49.6	726	68.6	867	91.6	867	94.4	866.846	75.2481
						726	49.6	726	68.6	867	91.5	867	94.5	867.328	75.3316
						727	49.7	727	68.7	868	91.5	868	94.5	867.81	75.4144
						727	49.8	727	68.7	868	91.5	868	94.6	868.292	75.4968
						728	49.9	728	68.7	869	91.4	869	94.6	868.774	75.5794
						728	49.9	728	68.7	869	91.4	869	94.6	869.256	75.6631
						728	50	728	68.7	870	91.4	870	94.7	869.739	75.7484
						729	50.1	729	68.7	870	91.4	870	94.7	870.221	75.8355
						729	50.2	729	68.7	871	91.3	871	94.7	870.703	75.9238
						730	50.2	730	68.7	871	91.4	871	94.7	871.185	76.0121
						730	50.3	730	68.6	872	91.4	872	94.7	871.667	76.0992
						731	50.4	731	68.6	872	91.4	872	94.7	872.149	76.1848
						731	50.4	731	68.5	873	91.4	873	94.7	872.631	76.2691
						732	50.5	732	68.5	873	91.4	873	94.7	873.113	76.3526
						732	50.6	732	68.4	874	91.5	874	94.7	873.596	76.4365
						733	50.7	733	68.4	874	91.5	874	94.6	874.078	76.5214
						733	50.7	733	68.3	875	91.5	875	94.6	874.56	76.607
						734	50.8	734	68.2	875	91.6	875	94.6	875.042	76.693
						734	50.9	734	68.1	876	91.6	876	94.5	875.524	76.7784
						735	51	735	68.1	876	91.6	876	94.5	876.006	76.8627
						735	51.1	735	68	876	91.7	876	94.5	876.488	76.9459
						736	51.1	736	68	877	91.8	877	94.4	876.97	77.0283
						736	51.2	736	68	877	91.8	877	94.4	877.452	77.1103
						737	51.3	737	68	878	91.9	878	94.4	877.935	77.1925
						737	51.4	737	68	878	92	878	94.4	878.417	77.2748
						738	51.4	738	68.1	879	92.2	879	94.4	878.899	77.357
						738	51.5	738	68.2	879	92.3	879	94.4	879.381	77.4388
						739	51.6	739	68.3	880	92.4	880	94.4	879.863	77.5203
						739	51.7	739	68.5	880	92.6	880	94.4	880.345	77.6017
						740	51.7	740	68.6	881	92.8	881	94.5	880.827	77.6834
						740	51.8	740	68.8	881	92.9	881	94.5	881.309	77.7659
						741	51.9	741	69	882	93.1	882	94.6	881.792	77.8492
						741	52	741	69.1	882	93.2	882	94.6	882.274	77.9329
						741	52	741	69.3	883	93.4	883	94.7	882.756	78.0164
						742	52.1	742	69.5	883	93.5	883	94.8	883.238	78.0992
						742	52.2	742	69.7	884	93.6	884	94.8	883.72	78.1811
						743	52.3	743	69.8	884	93.7	884	94.9	884.202	78.2624
						743	52.4	743	69.9	885	93.9	885	94.9	884.684	78.3437
						744	52.4	744	70.1	885	93.9	885	95	885.166	78.4253
						744	52.5	744	70.2	886	94	886	95	885.648	78.5075
						745	52.6	745	70.3	886	94.1	886	95	886.131	78.5897
						745	52.7	745	70.4	887	94.2	887	95	886.613	78.6714
						746	52.8	746	70.5	887	94.2	887	95.1	887.095	78.7521
						746	52.8	746	70.6	888	94.3	888	95.1	887.577	78.8314
						747	52.9	747	70.7	888	94.3	888	95.1	888.059	78.9097
						747	53	747	70.8	889	94.3	889	95.1	888.541	78.9874
						748	53.1	748	70.9	889	94.3	889	95	889.023	79.0649
						748	53.2	748	71	890	94.3	890	95	889.505	79.142
						749	53.2	749	71	890	94.3	890	95	889.987	79.2183
						749	53.3	749	71.1	890	94.2	890	94.9	890.47	79.293
						750	53.4	750	71.2	891	94.2	891	94.9	890.952	79.3654
						750	53.5	750	71.3	891	94.2	891	94.8	891.434	79.4353
						751	53.6	751	71.4	892	94.1	892	94.8	891.916	79.5032
						751	53.7	751	71.4	892	94	892	94.7	892.398	79.5699
						752	53.7	752	71.5	893	94	893	94.6	892.88	79.6364
						752	53.8	752	71.7	893	93.9	893	94.5	893.362	79.7034
						753	53.9	753	71.8	894	93.8	894	94.4	893.845	79.771
						753	54	753	71.9	894	93.6	894	94.2	894.327	79.839
						754	54.1	754	72	895	93.5	895	94.1	894.809	79.907
						754	54.2	754	72.1	895	93.3	895	93.9	895.291	79.9749
						755	54.2	755	72.2	896	93.1	896	93.7	895.773	80.0426
						755	54.3	755	72.3	896	92.9	896	93.5	896.255	80.1105
						755	54.4	755	72.4	897	92.7	897	93.2	896.737	80.1785
						756	54.5	756	72.5	897	92.5	897	93	897.219	80.2467
						756	54.6	756	72.6	898	92.2	898	92.8	897.701	80.3145
						757	54.7	757	72.7	898	92	898	92.5	898.183	80.3812
						757	54.7	757	72.8	899	91.8	899	92.3	898.666	80.4463
						758	54.8	758	72.9	899	91.6	899	92.1	899.148	80.5097
						758	54.9	758	73	900	91.5	900	91.9	899.63	80.5719
						759	55	759	73.1	900	91.4	900	91.8	900.112	80.6339
						759	55.1	759	73.1	901	91.3	901	91.8	900.594	80.6965
						760	55.2	760	73.2	901	91.3	901	91.8	901.076	80.7606
						760	55.2	760	73.3	902	91.4	902	91.9	901.558	80.8264
						761	55.3	761	73.4	902	91.5	902	92	902.04	80.8937
						761	55.4	761	73.5	903	91.7	903	92.2	902.523	80.9619
						762	55.5	762	73.5	903	91.9	903	92.4	903.005	81.0305
						762	55.6	762	73.6	903	92.1	903	92.6	903.487	81.0991
						763	55.6	763	73.7	904	92.4	904	92.9	903.969	81.1677
						763	55.7	763	73.7	904	92.6	904	93.1	904.451	81.2364
						764	55.8	764	73.8	905	92.8	905	93.4	904.933	81.3051
						764	55.9	764	73.9	905	93.1	905	93.6	905.415	81.374
						765	56	765	73.9	906	93.3	906	93.8	905.897	81.4429
						765	56.1	765	74	906	93.5	906	94	906.38	81.5118
						766	56.2	766	74.1	907	93.7	907	94.2	906.862	81.5804
						766	56.2	766	74.1	907	93.9	907	94.4	907.344	81.6488
						767	56.3	767	74.2	908	94	908	94.6	907.826	81.717
						767	56.4	767	74.3	908	94.1	908	94.7	908.308	81.7849
						768	56.5	768	74.3	909	94.3	909	94.8	908.79	81.8524
						768	56.6	768	74.4	909	94.4	909	94.9	909.272	81.919
						768	56.7	768	74.4	910	94.4	910	95	909.754	81.9848
						769	56.8	769	74.5	910	94.5	910	95.1	910.236	82.0495
						769	56.8	769	74.5	911	94.6	911	95.2	910.718	82.1135
						770	56.9	770	74.6	911	94.7	911	95.2	911.201	82.177
						770	57	770	74.7	912	94.7	912	95.3	911.683	82.2403
						771	57.1	771	74.7	912	94.8	912	95.3	912.165	82.3034
						771	57.2	771	74.8	913	94.8	913	95.3	912.647	82.3662
						772	57.3	772	74.9	913	94.8	913	95.4	913.129	82.4281
						772	57.4	772	74.9	914	94.9	914	95.4	913.611	82.4887
						773	57.4	773	75	914	94.9	914	95.4	914.093	82.5477
						773	57.5	773	75.1	915	94.9	915	95.4	914.575	82.6055
						774	57.6	774	75.1	915	94.9	915	95.4	915.058	82.6625
						774	57.7	774	75.2	916	94.9	916	95.5	915.54	82.7194
						775	57.8	775	75.2	916	94.9	916	95.5	916.022	82.7765
						775	57.8	775	75.3	917	94.9	917	95.5	916.504	82.834
						776	57.9	776	75.4	917	94.9	917	95.5	916.986	82.8915
						776	58	776	75.4	917	94.9	917	95.4	917.468	82.9484
						777	58.1	777	75.5	918	94.9	918	95.4	917.95	83.0044
						777	58.2	777	75.5	918	94.9	918	95.4	918.432	83.0591
						778	58.3	778	75.6	919	94.9	919	95.4	918.915	83.1125
						778	58.3	778	75.6	919	94.9	919	95.4	919.397	83.165
						779	58.4	779	75.7	920	94.9	920	95.3	919.879	83.2169
						779	58.5	779	75.8	920	94.8	920	95.3	920.361	83.2681
						780	58.6	780	75.8	921	94.8	921	95.2	920.843	83.3188
						780	58.7	780	75.9	921	94.8	921	95.2	921.325	83.3687
						781	58.8	781	75.9	922	94.7	922	95.1	921.807	83.4177
						781	58.9	781	76	922	94.7	922	95	922.289	83.466
						782	59	782	76.1	923	94.7	923	94.9	922.771	83.5139
						782	59	782	76.1	923	94.6	923	94.9	923.254	83.5617
						782	59.1	782	76.2	924	94.6	924	94.8	923.736	83.6097
						783	59.2	783	76.2	924	94.5	924	94.8	924.218	83.6579
						783	59.3	783	76.3	925	94.5	925	94.8	924.7	83.7062
						784	59.4	784	76.3	925	94.5	925	94.8	925.182	83.754
						784	59.5	784	76.4	926	94.4	926	94.8	925.664	83.801
						785	59.6	785	76.4	926	94.4	926	94.9	926.146	83.8468
						785	59.7	785	76.5	927	94.4	927	94.9	926.628	83.8911
						786	59.8	786	76.5	927	94.4	927	94.9	927.111	83.934
						786	59.8	786	76.6	928	94.4	928	94.9	927.593	83.9756
						787	59.9	787	76.7	928	94.3	928	94.9	928.075	84.0158
						787	60	787	76.7	929	94.3	929	94.9	928.557	84.0547
						788	60.1	788	76.8	929	94.2	929	94.9	929.039	84.0925
						788	60.2	788	76.8	930	94.2	930	94.8	929.521	84.1295
						789	60.3	789	76.9	930	94.1	930	94.8	930.003	84.1662
						789	60.4	789	76.9	930	94	930	94.7	930.485	84.2028
						790	60.4	790	77	931	93.9	931	94.6	930.967	84.2395
						790	60.5	790	77.1	931	93.8	931	94.5	931.45	84.2762
						791	60.6	791	77.1	932	93.6	932	94.3	931.932	84.3125
						791	60.7	791	77.2	932	93.5	932	94.2	932.414	84.3478
						792	60.8	792	77.3	933	93.3	933	94	932.896	84.3814
						792	60.9	792	77.3	933	93.2	933	93.9	933.378	84.4132
						793	61	793	77.4	934	93	934	93.7	933.86	84.4429
						793	61.1	793	77.5	934	92.8	934	93.5	934.342	84.4709
						794	61.2	794	77.5	935	92.5	935	93.2	934.824	84.4973
						794	61.2	794	77.6	935	92.3	935	93	935.307	84.5223
						795	61.3	795	77.7	936	92	936	92.7	935.789	84.5456
						795	61.4	795	77.7	936	91.7	936	92.4	936.271	84.5669
						795	61.5	795	77.8	937	91.4	937	92.1	936.753	84.5859
						796	61.6	796	77.8	937	91.1	937	91.7	937.235	84.6026
						796	61.7	796	77.9	938	90.7	938	91.4	937.717	84.617
						797	61.8	797	78	938	90.4	938	91	938.199	84.6297
						797	61.8	797	78	939	90	939	90.6	938.681	84.6412
						798	61.9	798	78.1	939	89.6	939	90.2	939.163	84.652
						798	62	798	78.1	940	89.2	940	89.8	939.645	84.6623
						799	62.1	799	78.2	940	88.8	940	89.4	940.128	84.6721
						799	62.2	799	78.2	941	88.4	941	89	940.61	84.6812
						800	62.3	800	78.2	941	88	941	88.6	941.092	84.6893
						800	62.4	800	78.3	942	87.6	942	88.2	941.574	84.6963
						801	62.5	801	78.3	942	87.2	942	87.8	942.056	84.7023
						801	62.6	801	78.4	943	86.9	943	87.4	942.538	84.7072
						802	62.6	802	78.4	943	86.5	943	87.1	943.02	84.7107
						802	62.7	802	78.4	944	86.1	944	86.7	943.502	84.7126
						803	62.8	803	78.5	944	85.7	944	86.3	943.985	84.7127
						803	62.9	803	78.5	944	85.3	944	85.9	944.467	84.7107
						804	63	804	78.5	945	84.8	945	85.4	944.949	84.7068
						804	63.1	804	78.6	945	84.3	945	84.9	945.431	84.7016
						805	63.2	805	78.6	946	83.7	946	84.3	945.913	84.6961
						805	63.3	805	78.6	946	83.1	946	83.7	946.395	84.6918
						806	63.4	806	78.7	947	82.5	947	83	946.877	84.69
						806	63.4	806	78.7	947	81.8	947	82.3	947.359	84.6924
						807	63.5	807	78.8	948	81	948	81.5	947.842	84.7007
						807	63.6	807	78.8	948	80.3	948	80.8	948.324	84.7164
						808	63.7	808	78.8	949	79.6	949	80	948.806	84.7411
						808	63.8	808	78.9	949	79	949	79.3	949.288	84.776
						809	63.9	809	78.9	950	78.5	950	78.7	949.77	84.8219
						809	64	809	79	950	78	950	78.3	950.252	84.8791
						809	64	809	79	951	77.7	951	77.9	950.734	84.9468
						810	64.1	810	79.1	951	77.5	951	77.7	951.216	85.0236
						810	64.2	810	79.2	952	77.5	952	77.6	951.698	85.1077
						811	64.3	811	79.3	952	77.6	952	77.7	952.181	85.1967
						811	64.4	811	79.4	953	77.9	953	78	952.663	85.2883
						812	64.5	812	79.5	953	78.3	953	78.4	953.145	85.3806
						812	64.6	812	79.6	954	78.8	954	78.9	953.627	85.4717
						813	64.7	813	79.7	954	79.3	954	79.4	954.109	85.5601
						813	64.8	813	79.8	955	80	955	80.1	954.591	85.6444
						814	64.9	814	79.8	955	80.6	955	80.7	955.073	85.7233
						814	64.9	814	79.9	956	81.3	956	81.4	955.555	85.7961
						815	65	815	80	956	81.9	956	82.1	956.038	85.8621
						815	65.1	815	80.1	957	82.5	957	82.7	956.52	85.9217
						816	65.2	816	80.2	957	83	957	83.3	957.002	85.9751
						816	65.3	816	80.2	957	83.5	957	83.8	957.484	86.0231
						817	65.4	817	80.3	958	84	958	84.3	957.966	86.0666
						817	65.5	817	80.4	958	84.4	958	84.7	958.448	86.1062
						818	65.6	818	80.4	959	84.7	959	85	958.93	86.1422
						818	65.6	818	80.5	959	85	959	85.3	959.412	86.1749
						819	65.7	819	80.5	960	85.2	960	85.5	959.894	86.2043
						819	65.8	819	80.6	960	85.3	960	85.7	960.377	86.2305
						820	65.9	820	80.6	961	85.4	961	85.8	960.859	86.2538
						820	66	820	80.7	961	85.5	961	85.9	961.341	86.2747
						821	66.1	821	80.7	962	85.6	962	86	961.823	86.2937
						821	66.2	821	80.7	962	85.6	962	86	962.305	86.3113
						822	66.3	822	80.7	963	85.7	963	86.1	962.787	86.3283
						822	66.3	822	80.8	963	85.7	963	86.2	963.269	86.3452
						822	66.4	822	80.8	964	85.8	964	86.2	963.751	86.3629
						823	66.5	823	80.8	964	85.9	964	86.4	964.234	86.3821
						823	66.6	823	80.8	965	86.1	965	86.5	964.716	86.4037
						824	66.7	824	80.8	965	86.2	965	86.7	965.198	86.4283
						824	66.8	824	80.8	966	86.5	966	86.9	965.68	86.4564
						825	66.9	825	80.8	966	86.7	966	87.2	966.162	86.488
						825	67	825	80.8	967	87	967	87.5	966.644	86.5228
						826	67.1	826	80.8	967	87.4	967	87.8	967.126	86.5604
						826	67.2	826	80.8	968	87.7	968	88.1	967.608	86.6002
						827	67.3	827	80.8	968	88	968	88.5	968.091	86.6415
						827	67.3	827	80.9	969	88.4	969	88.8	968.572	86.6839
						828	67.4	828	80.9	969	88.7	969	89.2	969.055	86.7265
						828	67.5	828	81	970	89	970	89.5	969.537	86.7688
						829	67.6	829	81	970	89.3	970	89.8	970.019	86.8098
						829	67.7	829	81.1	971	89.6	971	90.1	970.501	86.8486
						830	67.8	830	81.1	971	89.8	971	90.4	970.983	86.8847
						830	67.9	830	81.2	971	90.1	971	90.6	971.465	86.9178
						831	68	831	81.2	972	90.3	972	90.8	971.947	86.9481
						831	68	831	81.3	972	90.4	972	91	972.429	86.976
						832	68.1	832	81.3	973	90.6	973	91.1	972.912	87.0022
						832	68.2	832	81.4	973	90.7	973	91.3	973.394	87.0269
						833	68.3	833	81.4	974	90.8	974	91.4	973.876	87.0499
						833	68.4	833	81.4	974	90.9	974	91.5	974.358	87.0708
						834	68.5	834	81.4	975	90.9	975	91.5	974.84	87.0886
						834	68.6	834	81.4	975	91	975	91.6	975.322	87.1025
						835	68.6	835	81.4	976	90.9	976	91.6	975.804	87.1118
						835	68.7	835	81.4	976	90.9	976	91.6	976.286	87.1161
						836	68.8	836	81.4	977	90.8	977	91.5	976.769	87.1154
						836	68.9	836	81.3	977	90.7	977	91.5	977.251	87.1097
						836	69	836	81.3	978	90.6	978	91.4	977.733	87.0991
						837	69.1	837	81.2	978	90.5	978	91.2	978.215	87.0837
						837	69.2	837	81.1	979	90.3	979	91	978.697	87.0636
						838	69.3	838	81	979	90.1	979	90.9	979.179	87.0391
						838	69.4	838	80.8	980	89.9	980	90.6	979.661	87.0109
						839	69.5	839	80.6	980	89.6	980	90.4	980.143	86.9798
						839	69.5	839	80.4	981	89.3	981	90.1	980.625	86.9472
						840	69.6	840	80.2	981	89	981	89.8	981.108	86.9142
						840	69.7	840	79.9	982	88.7	982	89.5	981.59	86.8821
						841	69.8	841	79.7	982	88.3	982	89.1	982.072	86.8518
						841	69.9	841	79.4	983	87.9	983	88.7	982.554	86.8246
						842	70	842	79.1	983	87.5	983	88.3	983.036	86.8012
						842	70.1	842	78.8	984	87	984	87.9	983.518	86.7831
						843	70.2	843	78.5	984	86.6	984	87.4	984	86.7713
						843	70.3	843	78.2	984	86.1	984	86.9	984.482	86.767
						844	70.4	844	78	985	85.5	985	86.3	984.965	86.7709
						844	70.5	844	77.8	985	85	985	85.8	985.447	86.7833
						845	70.6	845	77.6	986	84.4	986	85.2	985.929	86.8039
						845	70.7	845	77.6	986	83.9	986	84.6	986.411	86.8321
						846	70.7	846	77.5	987	83.3	987	84	986.893	86.8671
						846	70.8	846	77.6	987	82.7	987	83.4	987.375	86.908
						847	70.9	847	77.6	988	82.1	988	82.8	987.857	86.9541
						847	71	847	77.8	988	81.6	988	82.2	988.339	87.0049
						848	71.1	848	78	989	81.1	989	81.7	988.822	87.0596
						848	71.2	848	78.3	989	80.7	989	81.2	989.304	87.1172
						849	71.3	849	78.6	990	80.4	990	80.8	989.786	87.1766
						849	71.4	849	78.9	990	80.2	990	80.6	990.268	87.2366
						849	71.4	849	79.3	991	80.1	991	80.4	990.75	87.2958
						850	71.5	850	79.7	991	80.2	991	80.4	991.232	87.3532
						850	71.6	850	80	992	80.4	992	80.6	991.714	87.4082
						851	71.7	851	80.4	992	80.7	992	81	992.196	87.4607
						851	71.8	851	80.8	993	81.2	993	81.4	992.678	87.5107
						852	71.9	852	81.2	993	81.8	993	82	993.16	87.5582
						852	72	852	81.5	994	82.5	994	82.7	993.643	87.6031
						853	72.1	853	81.8	994	83.2	994	83.5	994.125	87.645
						853	72.2	853	82.2	995	83.9	995	84.2	994.607	87.6833
						854	72.3	854	82.5	995	84.6	995	85	995.089	87.7173
						854	72.4	854	82.7	996	85.3	996	85.7	995.571	87.7465
						855	72.5	855	83	996	85.9	996	86.3	996.053	87.7707
						855	72.6	855	83.2	997	86.4	997	86.9	996.535	87.7899
						856	72.6	856	83.4	997	86.8	997	87.3	997.018	87.8044
						856	72.7	856	83.6	997	87.1	997	87.7	997.5	87.8148
						857	72.8	857	83.8	998	87.3	998	87.9	997.982	87.8213
						857	72.9	857	84	998	87.5	998	88.1	998.464	87.8243
						858	73	858	84.2	999	87.5	999	88.1	998.946	87.8239
						858	73	858	84.3	999	87.4	999	88.1	999.428	87.8202
						859	73.1	859	84.4	1000	87.3	1000	88	999.91	87.8129
						859	73.2	859	84.6	1000	87.1	1000	87.8	1000.39	87.8023
						860	73.3	860	84.7	1000	86.8	1000	87.5	1000.87	87.7883
						860	73.4	860	84.8	1000	86.4	1000	87.1	1001.36	87.7714
						861	73.4	861	84.9	1000	86	1000	86.7	1001.84	87.7521
						861	73.5	861	85	1000	85.6	1000	86.2	1002.32	87.7315
						862	73.6	862	85.1	1000	85	1000	85.7	1002.8	87.7107
						862	73.7	862	85.1	1000	84.4	1000	85.1	1003.28	87.6911
						863	73.8	863	85.2	1000	83.8	1000	84.5	1003.77	87.674
						863	73.9	863	85.3	1000	83.1	1000	83.8	1004.25	87.6608
						863	74	863	85.3	1000	82.4	1000	83	1004.73	87.6528
						864	74.1	864	85.4	1010	81.7	1010	82.3	1005.21	87.6506
						864	74.2	864	85.4	1010	81	1010	81.5	1005.7	87.6548
						865	74.3	865	85.5	1010	80.3	1010	80.7	1006.18	87.6654
						865	74.4	865	85.5	1010	79.6	1010	80	1006.66	87.6822
						866	74.5	866	85.6	1010	78.9	1010	79.3	1007.14	87.7046
						866	74.5	866	85.6	1010	78.3	1010	78.7	1007.62	87.7314
						867	74.6	867	85.6	1010	77.8	1010	78.1	1008.11	87.7615
						867	74.7	867	85.7	1010	77.4	1010	77.6	1008.59	87.7934
						868	74.8	868	85.7	1010	77.1	1010	77.3	1009.07	87.8258
						868	74.9	868	85.7	1010	77	1010	77.1	1009.55	87.8573
						869	74.9	869	85.8	1010	76.9	1010	77	1010.03	87.8869
						869	75	869	85.8	1010	77	1010	77.1	1010.52	87.9137
						870	75.1	870	85.8	1010	77.2	1010	77.3	1011	87.937
						870	75.1	870	85.9	1010	77.5	1010	77.6	1011.48	87.9565
						871	75.2	871	85.9	1010	77.8	1010	78	1011.96	87.9719
						871	75.3	871	85.9	1010	78.3	1010	78.5	1012.45	87.9828
						872	75.4	872	86	1010	78.8	1010	79	1012.93	87.9891
						872	75.4	872	86	1010	79.3	1010	79.5	1013.41	87.9908
						873	75.5	873	86	1010	79.7	1010	80	1013.89	87.9877
						873	75.6	873	86.1	1010	80.2	1010	80.5	1014.37	87.9799
						874	75.7	874	86.1	1010	80.6	1010	81	1014.86	87.9674
						874	75.8	874	86.1	1020	80.9	1020	81.3	1015.34	87.9502
						875	75.9	875	86.2	1020	81.1	1020	81.6	1015.82	87.9281
						875	76	875	86.2	1020	81.2	1020	81.8	1016.3	87.901
						876	76	876	86.2	1020	81.3	1020	81.9	1016.78	87.8688
						876	76.1	876	86.2	1020	81.3	1020	81.9	1017.27	87.8317
						876	76.2	876	86.3	1020	81.1	1020	81.8	1017.75	87.7898
						877	76.3	877	86.3	1020	80.9	1020	81.6	1018.23	87.7435
						877	76.4	877	86.3	1020	80.6	1020	81.3	1018.71	87.6935
						878	76.4	878	86.4	1020	80.2	1020	80.9	1019.2	87.6403
						878	76.5	878	86.4	1020	79.8	1020	80.5	1019.68	87.5847
						879	76.6	879	86.5	1020	79.2	1020	79.9	1020.16	87.5273
						879	76.7	879	86.6	1020	78.6	1020	79.3	1020.64	87.4685
						880	76.8	880	86.7	1020	77.9	1020	78.6	1021.12	87.4086
						880	76.9	880	86.8	1020	77.1	1020	77.9	1021.61	87.3478
						881	76.9	881	86.9	1020	76.3	1020	77	1022.09	87.2867
						881	77	881	87	1020	75.4	1020	76.1	1022.57	87.2255
						882	77.1	882	87.1	1020	74.3	1020	75	1023.05	87.1649
						882	77.2	882	87.2	1020	73.3	1020	73.9	1023.53	87.1058
						883	77.2	883	87.3	1020	72.1	1020	72.8	1024.02	87.0492
						883	77.3	883	87.4	1020	70.9	1020	71.6	1024.5	86.9965
						884	77.4	884	87.5	1020	69.7	1020	70.3	1024.98	86.9497
						884	77.4	884	87.6	1030	68.5	1030	69.1	1025.46	86.9107
						885	77.5	885	87.7	1030	67.4	1030	67.9	1025.94	86.8817
						885	77.6	885	87.8	1030	66.4	1030	66.8	1026.43	86.8649
						886	77.7	886	87.8	1030	65.6	1030	65.9	1026.91	86.8622
						886	77.7	886	87.9	1030	64.9	1030	65.2	1027.39	86.8749
						887	77.8	887	88	1030	64.5	1030	64.8	1027.87	86.9035
						887	77.9	887	88	1030	64.3	1030	64.5	1028.36	86.9476
						888	78	888	88.1	1030	64.4	1030	64.6	1028.84	87.0061
						888	78	888	88.1	1030	64.7	1030	64.8	1029.32	87.0766
						889	78.1	889	88.2	1030	65.1	1030	65.3	1029.8	87.1558
						889	78.2	889	88.2	1030	65.7	1030	65.9	1030.28	87.2402
						890	78.3	890	88.2	1030	66.4	1030	66.5	1030.77	87.3255
						890	78.3	890	88.2	1030	67	1030	67.2	1031.25	87.4078
						890	78.4	890	88.2	1030	67.6	1030	67.8	1031.73	87.4838
						891	78.5	891	88.3	1030	68.1	1030	68.3	1032.21	87.551
						891	78.5	891	88.2	1030	68.4	1030	68.7	1032.69	87.6077
						892	78.6	892	88.2	1030	68.7	1030	68.9	1033.18	87.6535
						892	78.7	892	88.2	1030	68.8	1030	69.1	1033.66	87.6887
						893	78.7	893	88.2	1030	68.8	1030	69	1034.14	87.7137
						893	78.8	893	88.2	1030	68.7	1030	68.9	1034.62	87.7297
						894	78.9	894	88.1	1040	68.5	1040	68.7	1035.11	87.7378
						894	79	894	88.1	1040	68.3	1040	68.5	1035.59	87.7392
						895	79	895	88	1040	68	1040	68.2	1036.07	87.7351
						895	79.1	895	88	1040	67.8	1040	67.9	1036.55	87.7271
						896	79.2	896	87.9	1040	67.5	1040	67.7	1037.03	87.717
						896	79.3	896	87.8	1040	67.3	1040	67.4	1037.52	87.7066
						897	79.3	897	87.7	1040	67.1	1040	67.2	1038	87.698
						897	79.4	897	87.5	1040	66.9	1040	67	1038.48	87.6929
						898	79.5	898	87.4	1040	66.7	1040	66.8	1038.96	87.6932
						898	79.5	898	87.3	1040	66.6	1040	66.7	1039.44	87.7004
						899	79.6	899	87.2	1040	66.5	1040	66.6	1039.93	87.7154
						899	79.7	899	87.1	1040	66.4	1040	66.5	1040.41	87.7388
						900	79.7	900	87	1040	66.3	1040	66.4	1040.89	87.7708
						900	79.8	900	87	1040	66.3	1040	66.4	1041.37	87.8109
						901	79.9	901	87	1040	66.3	1040	66.4	1041.85	87.858
						901	79.9	901	87	1040	66.3	1040	66.4	1042.34	87.9109
						902	80	902	87.1	1040	66.3	1040	66.3	1042.82	87.9682
						902	80.1	902	87.2	1040	66.3	1040	66.4	1043.3	88.0284
						903	80.1	903	87.3	1040	66.4	1040	66.4	1043.78	88.0902
						903	80.2	903	87.5	1040	66.4	1040	66.4	1044.27	88.1526
						903	80.3	903	87.6	1040	66.5	1040	66.5	1044.75	88.2145
						904	80.3	904	87.8	1050	66.7	1050	66.6	1045.23	88.2752
						904	80.4	904	88	1050	66.9	1050	66.8	1045.71	88.3334
						905	80.5	905	88.2	1050	67.2	1050	67.1	1046.19	88.3883
						905	80.5	905	88.4	1050	67.5	1050	67.4	1046.68	88.4388
						906	80.6	906	88.5	1050	68	1050	67.8	1047.16	88.4842
						906	80.7	906	88.7	1050	68.5	1050	68.3	1047.64	88.5241
						907	80.7	907	88.9	1050	69.1	1050	68.9	1048.12	88.5585
						907	80.8	907	89	1050	69.7	1050	69.5	1048.6	88.5875
						908	80.9	908	89.1	1050	70.4	1050	70.3	1049.09	88.6115
						908	80.9	908	89.2	1050	71.2	1050	71	1049.57	88.6306
						909	81	909	89.3	1050	71.9	1050	71.8	1050.05	88.6446
						909	81	909	89.4	1050	72.6	1050	72.5	1050.53	88.6536
						910	81.1	910	89.5	1050	73.3	1050	73.2	1051.02	88.6573
						910	81.2	910	89.6	1050	73.9	1050	73.8	1051.5	88.6559
						911	81.2	911	89.7	1050	74.4	1050	74.4	1051.98	88.6495
						911	81.3	911	89.7	1050	74.7	1050	74.7	1052.46	88.6386
						912	81.4	912	89.8	1050	75	1050	75	1052.94	88.6235
						912	81.4	912	89.8	1050	75	1050	75.1	1053.42	88.6043
						913	81.5	913	89.9	1050	74.9	1050	75	1053.91	88.5807
						913	81.5	913	89.9	1050	74.7	1050	74.8	1054.39	88.552
						914	81.6	914	90	1050	74.3	1050	74.4	1054.87	88.5177
						914	81.6	914	90	1060	73.9	1060	74	1055.35	88.4773
						915	81.7	915	90	1060	73.3	1060	73.4	1055.84	88.4306
						915	81.8	915	90.1	1060	72.7	1060	72.8	1056.32	88.378
						916	81.8	916	90.1	1060	72.1	1060	72.2	1056.8	88.3204
						916	81.9	916	90.1	1060	71.5	1060	71.5	1057.28	88.2588
						917	81.9	917	90.1	1060	71	1060	71	1057.76	88.1943
						917	82	917	90.2	1060	70.5	1060	70.5	1058.25	88.1283
						917	82	917	90.2	1060	70.2	1060	70.2	1058.73	88.0618
						918	82.1	918	90.2	1060	69.9	1060	69.9	1059.21	87.9955
						918	82.2	918	90.2	1060	69.8	1060	69.8	1059.69	87.9305
						919	82.2	919	90.2	1060	69.8	1060	69.7	1060.17	87.8671
						919	82.3	919	90.3	1060	69.8	1060	69.8	1060.66	87.8055
						920	82.3	920	90.3	1060	69.9	1060	69.9	1061.14	87.7454
						920	82.4	920	90.3	1060	70	1060	70	1061.62	87.6857
						921	82.4	921	90.3	1060	70.1	1060	70.2	1062.1	87.6253
						921	82.5	921	90.3	1060	70.2	1060	70.3	1062.59	87.5622
						922	82.5	922	90.3	1060	70.2	1060	70.3	1063.07	87.495
						922	82.6	922	90.3	1060	70.1	1060	70.2	1063.55	87.4223
						923	82.6	923	90.3	1060	69.9	1060	70	1064.03	87.3433
						923	82.7	923	90.3	1060	69.6	1060	69.7	1064.51	87.2583
						924	82.7	924	90.3	1060	69.1	1060	69.3	1065	87.1677
						924	82.8	924	90.3	1070	68.6	1070	68.7	1065.48	87.073
						925	82.8	925	90.3	1070	67.9	1070	68	1065.96	86.9759
						925	82.9	925	90.3	1070	67.2	1070	67.3	1066.44	86.8786
						926	82.9	926	90.3	1070	66.4	1070	66.5	1066.92	86.7832
						926	83	926	90.3	1070	65.6	1070	65.6	1067.41	86.6919
						927	83	927	90.2	1070	64.8	1070	64.8	1067.89	86.6071
						927	83.1	927	90.2	1070	64	1070	64	1068.37	86.5308
						928	83.1	928	90.2	1070	63.4	1070	63.3	1068.85	86.4649
						928	83.2	928	90.2	1070	62.8	1070	62.7	1069.34	86.4113
						929	83.2	929	90.1	1070	62.4	1070	62.3	1069.82	86.3717
						929	83.3	929	90.1	1070	62.1	1070	62	1070.3	86.3473
						930	83.3	930	90	1070	62	1070	61.9	1070.78	86.3396
						930	83.4	930	90	1070	62.1	1070	61.9	1071.26	86.3491
						930	83.4	930	89.9	1070	62.2	1070	62	1071.75	86.3756
						931	83.5	931	89.9	1070	62.6	1070	62.4	1072.23	86.4181
						931	83.5	931	89.8	1070	63	1070	62.8	1072.71	86.4743
						932	83.6	932	89.7	1070	63.6	1070	63.4	1073.19	86.541
						932	83.6	932	89.6	1070	64.3	1070	64.1	1073.67	86.6149
						933	83.7	933	89.6	1070	65.1	1070	64.9	1074.16	86.6925
						933	83.7	933	89.4	1070	65.9	1070	65.7	1074.64	86.7712
						934	83.8	934	89.3	1080	66.8	1080	66.6	1075.12	86.8495
						934	83.8	934	89.2	1080	67.7	1080	67.6	1075.6	86.9266
						935	83.9	935	89	1080	68.7	1080	68.6	1076.09	87.0027
						935	83.9	935	88.9	1080	69.7	1080	69.6	1076.57	87.0778
						936	83.9	936	88.7	1080	70.7	1080	70.6	1077.05	87.1525
						936	84	936	88.5	1080	71.7	1080	71.7	1077.53	87.2269
						937	84	937	88.3	1080	72.8	1080	72.7	1078.01	87.3011
						937	84.1	937	88.1	1080	73.8	1080	73.7	1078.49	87.3751
						938	84.1	938	87.9	1080	74.8	1080	74.7	1078.98	87.449
						938	84.2	938	87.6	1080	75.7	1080	75.7	1079.46	87.5231
						939	84.2	939	87.3	1080	76.7	1080	76.7	1079.94	87.5976
						939	84.3	939	87.1	1080	77.7	1080	77.7	1080.42	87.6723
						940	84.3	940	86.8	1080	78.6	1080	78.7	1080.91	87.7471
						940	84.3	940	86.5	1080	79.5	1080	79.6	1081.39	87.8214
						941	84.4	941	86.3	1080	80.5	1080	80.5	1081.87	87.8948
						941	84.4	941	86	1080	81.3	1080	81.4	1082.35	87.9667
						942	84.4	942	85.7	1080	82.2	1080	82.3	1082.83	88.037
						942	84.5	942	85.5	1080	83	1080	83.2	1083.32	88.1057
						943	84.5	943	85.2	1080	83.8	1080	84	1083.8	88.1727
						943	84.6	943	84.9	1080	84.6	1080	84.8	1084.28	88.2378
						944	84.6	944	84.7	1080	85.3	1080	85.5	1084.76	88.3007
						944	84.6	944	84.4	1090	86	1090	86.2	1085.24	88.361
						944	84.7	944	84.1	1090	86.6	1090	86.8	1085.73	88.4179
						945	84.7	945	83.7	1090	87.2	1090	87.4	1086.21	88.471
						945	84.8	945	83.4	1090	87.7	1090	88	1086.69	88.5202
						946	84.8	946	83	1090	88.2	1090	88.5	1087.17	88.5654
						946	84.8	946	82.5	1090	88.6	1090	88.9	1087.65	88.6068
						947	84.9	947	82.1	1090	89	1090	89.3	1088.14	88.6445
						947	84.9	947	81.7	1090	89.3	1090	89.6	1088.62	88.6787
						948	85	948	81.2	1090	89.6	1090	89.9	1089.1	88.7095
						948	85	948	80.8	1090	89.9	1090	90.2	1089.58	88.7372
						949	85	949	80.4	1090	90.1	1090	90.5	1090.07	88.7623
						949	85.1	949	80.1	1090	90.3	1090	90.7	1090.55	88.7857
						950	85.1	950	79.8	1090	90.4	1090	90.8	1091.03	88.8084
						950	85.2	950	79.6	1090	90.6	1090	91	1091.51	88.8312
						951	85.2	951	79.6	1090	90.7	1090	91.1	1091.99	88.8549
						951	85.2	951	79.6	1090	90.7	1090	91.2	1092.48	88.8795
						952	85.3	952	79.7	1090	90.8	1090	91.2	1092.96	88.9047
						952	85.3	952	79.9	1090	90.8	1090	91.3	1093.44	88.9298
						953	85.3	953	80.2	1090	90.9	1090	91.3	1093.92	88.954
						953	85.4	953	80.5	1090	90.9	1090	91.3	1094.4	88.9768
						954	85.4	954	81	1090	90.8	1090	91.3	1094.89	88.9977
						954	85.4	954	81.4	1100	90.8	1100	91.3	1095.37	89.0166
						955	85.5	955	81.9	1100	90.8	1100	91.2	1095.85	89.0336
						955	85.5	955	82.3	1100	90.7	1100	91.2	1096.33	89.0489
						956	85.5	956	82.8	1100	90.6	1100	91.1	1096.82	89.0629
						956	85.6	956	83.2	1100	90.6	1100	91.1	1097.3	89.0759
						957	85.6	957	83.6	1100	90.5	1100	91	1097.78	89.0882
						957	85.6	957	84	1100	90.4	1100	90.9	1098.26	89.1003
						957	85.7	957	84.3	1100	90.3	1100	90.8	1098.74	89.1123
						958	85.7	958	84.5	1100	90.2	1100	90.7	1099.23	89.1244
						958	85.7	958	84.8	1100	90.1	1100	90.6	1099.71	89.1364
						959	85.8	959	84.9	1100	90	1100	90.5	1100.19	89.1481
						959	85.8	959	85.1	1100	89.9	1100	90.3	1100.67	89.1587
						960	85.8	960	85.2	1100	89.7	1100	90.2	1101.15	89.1678
						960	85.8	960	85.2	1100	89.6	1100	90.1	1101.64	89.1749
						961	85.9	961	85.3	1100	89.5	1100	89.9	1102.12	89.1801
						961	85.9	961	85.3	1100	89.3	1100	89.8	1102.6	89.1834
						962	85.9	962	85.3	1100	89.2	1100	89.6	1103.08	89.1853
						962	86	962	85.3	1100	89	1100	89.5	1103.57	89.1863
						963	86	963	85.4	1100	88.8	1100	89.3	1104.05	89.1868
						963	86	963	85.4	1100	88.7	1100	89.1	1104.53	89.1872
						964	86	964	85.4	1110	88.5	1110	88.9	1105.01	89.1878
						964	86.1	964	85.5	1110	88.3	1110	88.7	1105.49	89.1888
						965	86.1	965	85.6	1110	88.1	1110	88.5	1105.98	89.1903
						965	86.1	965	85.7	1110	87.9	1110	88.3	1106.46	89.1925
						966	86.1	966	85.8	1110	87.7	1110	88.1	1106.94	89.1952
						966	86.2	966	86	1110	87.4	1110	87.9	1107.42	89.1982
						967	86.2	967	86.2	1110	87.2	1110	87.6	1107.9	89.2013
						967	86.2	967	86.4	1110	87	1110	87.4	1108.39	89.2041
						968	86.2	968	86.7	1110	86.7	1110	87.2	1108.87	89.2066
						968	86.3	968	86.9	1110	86.5	1110	86.9	1109.35	89.2086
						969	86.3	969	87.1	1110	86.3	1110	86.7	1109.83	89.2104
						969	86.3	969	87.4	1110	86.1	1110	86.4	1110.32	89.2123
						970	86.3	970	87.6	1110	85.9	1110	86.2	1110.8	89.2146
						970	86.4	970	87.8	1110	85.7	1110	86	1111.28	89.2178
						971	86.4	971	88	1110	85.5	1110	85.9	1111.76	89.222
						971	86.4	971	88.2	1110	85.4	1110	85.7	1112.24	89.2277
						971	86.4	971	88.3	1110	85.3	1110	85.6	1112.72	89.2351
						972	86.5	972	88.5	1110	85.3	1110	85.6	1113.21	89.2447
						972	86.5	972	88.6	1110	85.3	1110	85.6	1113.69	89.2571
						973	86.5	973	88.7	1110	85.3	1110	85.6	1114.17	89.2728
						973	86.5	973	88.8	1110	85.4	1110	85.7	1114.65	89.2925
						974	86.5	974	88.8	1120	85.6	1120	85.9	1115.14	89.3163
						974	86.6	974	88.8	1120	85.8	1120	86.1	1115.62	89.3439
						975	86.6	975	88.9	1120	86.1	1120	86.4	1116.1	89.3748
						975	86.6	975	88.8	1120	86.4	1120	86.7	1116.58	89.4082
						976	86.6	976	88.8	1120	86.8	1120	87	1117.06	89.4432
						976	86.6	976	88.7	1120	87.1	1120	87.4	1117.55	89.4789
						977	86.7	977	88.7	1120	87.5	1120	87.8	1118.03	89.5145
						977	86.7	977	88.6	1120	87.9	1120	88.2	1118.51	89.5492
						978	86.7	978	88.4	1120	88.3	1120	88.7	1118.99	89.5827
						978	86.7	978	88.3	1120	88.7	1120	89.1	1119.47	89.6145
						979	86.7	979	88.1	1120	89.1	1120	89.5	1119.96	89.6444
						979	86.7	979	87.9	1120	89.5	1120	89.8	1120.44	89.6723
						980	86.8	980	87.7	1120	89.8	1120	90.2	1120.92	89.6983
						980	86.8	980	87.4	1120	90.2	1120	90.5	1121.4	89.7225
						981	86.8	981	87.2	1120	90.4	1120	90.8	1121.89	89.7449
						981	86.8	981	86.9	1120	90.7	1120	91.1	1122.37	89.7658
						982	86.8	982	86.6	1120	90.9	1120	91.3	1122.85	89.785
						982	86.9	982	86.3	1120	91.2	1120	91.6	1123.33	89.8026
						983	86.9	983	85.9	1120	91.4	1120	91.8	1123.81	89.8187
						983	86.9	983	85.6	1120	91.6	1120	92	1124.3	89.8333
						984	86.9	984	85.2	1120	91.7	1120	92.2	1124.78	89.8467
						984	86.9	984	84.8	1130	91.9	1130	92.3	1125.26	89.8591
						984	87	984	84.5	1130	92	1130	92.5	1125.74	89.8709
						985	87	985	84.1	1130	92.2	1130	92.6	1126.22	89.8819
						985	87	985	83.8	1130	92.3	1130	92.8	1126.71	89.8923
						986	87	986	83.4	1130	92.4	1130	92.9	1127.19	89.9018
						986	87	986	83.1	1130	92.5	1130	93	1127.67	89.9103
						987	87.1	987	82.8	1130	92.6	1130	93.1	1128.15	89.9179
						987	87.1	987	82.5	1130	92.7	1130	93.2	1128.63	89.9244
						988	87.1	988	82.3	1130	92.7	1130	93.3	1129.12	89.9304
						988	87.1	988	82.1	1130	92.8	1130	93.4	1129.6	89.9359
						989	87.1	989	82	1130	92.9	1130	93.5	1130.08	89.9414
						989	87.1	989	82	1130	92.9	1130	93.5	1130.56	89.947
						990	87.1	990	82	1130	93	1130	93.6	1131.05	89.9529
						990	87.2	990	82.1	1130	93.1	1130	93.7	1131.53	89.9591
						991	87.2	991	82.2	1130	93.1	1130	93.7	1132.01	89.9657
						991	87.2	991	82.5	1130	93.2	1130	93.8	1132.49	89.9726
						992	87.2	992	82.8	1130	93.2	1130	93.8	1132.97	89.98
						992	87.2	992	83.2	1130	93.3	1130	93.9	1133.46	89.9876
						993	87.2	993	83.6	1130	93.3	1130	93.9	1133.94	89.9955
						993	87.3	993	84	1130	93.4	1130	94	1134.42	90.0034
						994	87.3	994	84.5	1130	93.4	1130	94	1134.9	90.0112
						994	87.3	994	85	1140	93.5	1140	94.1	1135.38	90.019
						995	87.3	995	85.4	1140	93.5	1140	94.1	1135.87	90.0267
						995	87.3	995	85.8	1140	93.6	1140	94.2	1136.35	90.0345
						996	87.3	996	86.2	1140	93.6	1140	94.2	1136.83	90.0423
						996	87.4	996	86.5	1140	93.6	1140	94.3	1137.31	90.0502
						997	87.4	997	86.8	1140	93.7	1140	94.3	1137.8	90.0579
						997	87.4	997	87	1140	93.7	1140	94.4	1138.28	90.065
						997	87.4	997	87.1	1140	93.8	1140	94.4	1138.76	90.0712
						998	87.4	998	87.2	1140	93.8	1140	94.5	1139.24	90.0765
						998	87.4	998	87.2	1140	93.9	1140	94.5	1139.72	90.0809
						999	87.4	999	87.2	1140	94	1140	94.6	1140.21	90.085
						999	87.4	999	87.1	1140	94	1140	94.7	1140.69	90.0891
						1000	87.5	1000	87	1140	94.1	1140	94.7	1141.17	90.094
						1000	87.5	1000	86.8	1140	94.2	1140	94.8	1141.65	90.0998
						1000	87.5	1000	86.5	1140	94.2	1140	94.9	1142.13	90.1064
						1000	87.5	1000	86.2	1140	94.3	1140	95	1142.62	90.1136
						1000	87.5	1000	85.9	1140	94.4	1140	95	1143.1	90.1209
						1000	87.5	1000	85.6	1140	94.4	1140	95.1	1143.58	90.1281
						1000	87.5	1000	85.2	1140	94.5	1140	95.2	1144.06	90.1349
						1000	87.5	1000	84.8	1140	94.6	1140	95.2	1144.55	90.1413
						1000	87.5	1000	84.4	1150	94.7	1150	95.3	1145.03	90.1476
						1000	87.6	1000	83.9	1150	94.7	1150	95.4	1145.51	90.1538
						1000	87.6	1000	83.5	1150	94.8	1150	95.4	1145.99	90.1601
						1010	87.6	1010	83.1	1150	94.8	1150	95.5	1146.47	90.1665
						1010	87.6	1010	82.7	1150	94.9	1150	95.6	1146.96	90.1732
						1010	87.6	1010	82.3	1150	94.9	1150	95.6	1147.44	90.1801
						1010	87.6	1010	81.9	1150	95	1150	95.7	1147.92	90.1871
						1010	87.6	1010	81.6	1150	95	1150	95.7	1148.4	90.1944
						1010	87.6	1010	81.3	1150	95.1	1150	95.8	1148.88	90.2015
						1010	87.6	1010	81.1	1150	95.1	1150	95.8	1149.37	90.2083
						1010	87.6	1010	81	1150	95.2	1150	95.8	1149.85	90.2143
						1010	87.6	1010	80.9	1150	95.2	1150	95.9	1150.33	90.2195
						1010	87.6	1010	80.9	1150	95.2	1150	95.9	1150.81	90.2237
						1010	87.6	1010	81	1150	95.3	1150	96	1151.3	90.2273
						1010	87.6	1010	81.1	1150	95.3	1150	96	1151.78	90.2307
						1010	87.6	1010	81.2	1150	95.3	1150	96	1152.26	90.2346
						1010	87.6	1010	81.4	1150	95.3	1150	96	1152.74	90.2392
						1010	87.7	1010	81.6	1150	95.4	1150	96.1	1153.22	90.2448
						1010	87.7	1010	81.9	1150	95.4	1150	96.1	1153.7	90.2509
						1010	87.7	1010	82.1	1150	95.4	1150	96.1	1154.19	90.2571
						1010	87.7	1010	82.3	1150	95.4	1150	96.1	1154.67	90.2629
						1010	87.7	1010	82.5	1160	95.4	1160	96.1	1155.15	90.2677
						1010	87.7	1010	82.7	1160	95.4	1160	96.2	1155.63	90.2714
						1010	87.7	1010	82.8	1160	95.4	1160	96.2	1156.12	90.2742
						1020	87.7	1020	82.9	1160	95.5	1160	96.2	1156.6	90.2765
						1020	87.7	1020	82.9	1160	95.5	1160	96.2	1157.08	90.2784
						1020	87.7	1020	82.9	1160	95.5	1160	96.2	1157.56	90.2803
						1020	87.7	1020	82.8	1160	95.5	1160	96.2	1158.04	90.2822
						1020	87.7	1020	82.6	1160	95.5	1160	96.2	1158.53	90.2843
						1020	87.7	1020	82.4	1160	95.5	1160	96.2	1159.01	90.2864
						1020	87.7	1020	82.2	1160	95.5	1160	96.3	1159.49	90.2889
						1020	87.7	1020	81.8	1160	95.5	1160	96.3	1159.97	90.2917
						1020	87.7	1020	81.5	1160	95.5	1160	96.3	1160.45	90.2951
						1020	87.8	1020	81	1160	95.6	1160	96.3	1160.94	90.299
						1020	87.8	1020	80.5	1160	95.6	1160	96.3	1161.42	90.3035
						1020	87.8	1020	80	1160	95.6	1160	96.3	1161.9	90.3082
						1020	87.8	1020	79.4	1160	95.6	1160	96.3	1162.38	90.3129
						1020	87.8	1020	78.8	1160	95.6	1160	96.3	1162.87	90.3174
						1020	87.8	1020	78.1	1160	95.6	1160	96.4	1163.35	90.3215
						1020	87.8	1020	77.3	1160	95.6	1160	96.4	1163.83	90.3252
						1020	87.8	1020	76.5	1160	95.7	1160	96.4	1164.31	90.3286
						1020	87.8	1020	75.7	1160	95.7	1160	96.4	1164.79	90.3317
						1020	87.8	1020	74.8	1170	95.7	1170	96.4	1165.28	90.3347
						1020	87.8	1020	73.9	1170	95.7	1170	96.4	1165.76	90.3375
						1020	87.8	1020	73.1	1170	95.7	1170	96.4	1166.24	90.3402
						1030	87.8	1030	72.3	1170	95.7	1170	96.5	1166.72	90.3427
						1030	87.8	1030	71.5	1170	95.7	1170	96.5	1167.2	90.3448
						1030	87.8	1030	70.9	1170	95.7	1170	96.5	1167.69	90.3465
						1030	87.8	1030	70.4	1170	95.7	1170	96.5	1168.17	90.3476
						1030	87.7	1030	70.1	1170	95.7	1170	96.5	1168.65	90.3478
						1030	87.7	1030	69.9	1170	95.7	1170	96.5	1169.13	90.3471
						1030	87.7	1030	69.9	1170	95.7	1170	96.5	1169.62	90.3456
						1030	87.7	1030	70	1170	95.7	1170	96.5	1170.1	90.3437
						1030	87.7	1030	70.3	1170	95.7	1170	96.5	1170.58	90.342
						1030	87.7	1030	70.7	1170	95.7	1170	96.5	1171.06	90.341
						1030	87.7	1030	71.2	1170	95.7	1170	96.5	1171.54	90.3414
						1030	87.7	1030	71.6	1170	95.7	1170	96.5	1172.03	90.3432
						1030	87.7	1030	72.1	1170	95.7	1170	96.5	1172.51	90.3464
						1030	87.7	1030	72.6	1170	95.6	1170	96.4	1172.99	90.3504
						1030	87.7	1030	73	1170	95.6	1170	96.4	1173.47	90.3546
						1030	87.7	1030	73.3	1170	95.6	1170	96.4	1173.95	90.3584
						1030	87.7	1030	73.6	1170	95.6	1170	96.4	1174.44	90.3615
						1030	87.7	1030	73.7	1170	95.6	1170	96.4	1174.92	90.3638
						1030	87.8	1030	73.8	1180	95.6	1180	96.4	1175.4	90.3656
						1030	87.8	1030	73.8	1180	95.6	1180	96.4	1175.88	90.3671
						1040	87.8	1040	73.8	1180	95.6	1180	96.4	1176.37	90.3688
						1040	87.8	1040	73.7	1180	95.6	1180	96.4	1176.85	90.371
						1040	87.8	1040	73.6	1180	95.6	1180	96.4	1177.33	90.3737
						1040	87.8	1040	73.4	1180	95.5	1180	96.4	1177.81	90.3771
						1040	87.8	1040	73.3	1180	95.5	1180	96.3	1178.29	90.381
						1040	87.8	1040	73.1	1180	95.5	1180	96.3	1178.78	90.3853
						1040	87.8	1040	73	1180	95.5	1180	96.3	1179.26	90.3894
						1040	87.8	1040	72.8	1180	95.5	1180	96.3	1179.74	90.3929
						1040	87.8	1040	72.7	1180	95.5	1180	96.3	1180.22	90.3951
						1040	87.8	1040	72.6	1180	95.4	1180	96.3	1180.7	90.3954
						1040	87.8	1040	72.5	1180	95.4	1180	96.2	1181.19	90.3937
						1040	87.8	1040	72.4	1180	95.4	1180	96.2	1181.67	90.3901
						1040	87.8	1040	72.3	1180	95.4	1180	96.2	1182.15	90.3852
						1040	87.8	1040	72.3	1180	95.4	1180	96.2	1182.63	90.38
						1040	87.8	1040	72.3	1180	95.3	1180	96.2	1183.12	90.3753
						1040	87.8	1040	72.4	1180	95.3	1180	96.1	1183.6	90.3719
						1040	87.8	1040	72.4	1180	95.3	1180	96.1	1184.08	90.3701
						1040	87.8	1040	72.5	1180	95.3	1180	96.1	1184.56	90.3698
						1040	87.8	1040	72.7	1190	95.2	1190	96.1	1185.04	90.3706
						1040	87.9	1040	72.9	1190	95.2	1190	96	1185.53	90.3717
						1040	87.9	1040	73.1	1190	95.2	1190	96	1186.01	90.3726
						1050	87.9	1050	73.4	1190	95.2	1190	96	1186.49	90.3728
						1050	87.9	1050	73.7	1190	95.1	1190	96	1186.97	90.372
						1050	87.9	1050	74.1	1190	95.1	1190	95.9	1187.45	90.37
						1050	87.9	1050	74.5	1190	95.1	1190	95.9	1187.94	90.3669
						1050	87.9	1050	75	1190	95	1190	95.9	1188.42	90.3626
						1050	87.9	1050	75.5	1190	95	1190	95.8	1188.9	90.3572
						1050	87.9	1050	76	1190	94.9	1190	95.8	1189.38	90.351
						1050	87.9	1050	76.6	1190	94.9	1190	95.7	1189.86	90.3445
						1050	87.9	1050	77.2	1190	94.9	1190	95.7	1190.35	90.338
						1050	87.9	1050	77.7	1190	94.8	1190	95.6	1190.83	90.332
						1050	87.9	1050	78.3	1190	94.8	1190	95.6	1191.31	90.3269
						1050	87.9	1050	78.8	1190	94.7	1190	95.5	1191.79	90.3228
						1050	87.9	1050	79.3	1190	94.6	1190	95.5	1192.28	90.3196
						1050	87.9	1050	79.7	1190	94.6	1190	95.4	1192.76	90.3171
						1050	87.9	1050	80	1190	94.5	1190	95.4	1193.24	90.3151
						1050	87.9	1050	80.2	1190	94.5	1190	95.3	1193.72	90.3133
						1050	87.9	1050	80.3	1190	94.4	1190	95.2	1194.2	90.3117
						1050	87.9	1050	80.3	1190	94.3	1190	95.2	1194.68	90.3098
						1050	87.9	1050	80.2	1200	94.2	1200	95.1	1195.17	90.3075
						1050	87.9	1050	80	1200	94.2	1200	95	1195.65	90.3042
						1050	87.9	1050	79.8	1200	94.1	1200	94.9	1196.13	90.2996
						1060	88	1060	79.4	1200	94	1200	94.9	1196.61	90.2935
						1060	88	1060	79	1200	93.9	1200	94.8	1197.1	90.286
						1060	88	1060	78.5	1200	93.8	1200	94.7	1197.58	90.2775
						1060	88	1060	78	1200	93.7	1200	94.6	1198.06	90.2685
						1060	88	1060	77.6	1200	93.7	1200	94.5	1198.54	90.2595
						1060	88	1060	77.1	1200	93.6	1200	94.4	1199.02	90.251
						1060	88	1060	76.7	1200	93.5	1200	94.3	1199.51	90.2431
						1060	88	1060	76.4	1200	93.4	1200	94.2	1199.99	90.2357
						1060	88	1060	76.2	1200	93.3	1200	94.1	1200.47	90.2284
						1060	88	1060	76	1200	93.2	1200	94	1200.95	90.2212
						1060	88	1060	75.9	1200	93.1	1200	94	1201.43	90.2138
						1060	88.1	1060	75.8	1200	93.1	1200	93.9	1201.92	90.2064
						1060	88.1	1060	75.8	1200	93	1200	93.8	1202.4	90.1991
						1060	88.1	1060	75.8	1200	92.9	1200	93.7	1202.88	90.1919
						1060	88.1	1060	75.9	1200	92.9	1200	93.7	1203.36	90.1848
						1060	88.1	1060	75.8	1200	92.8	1200	93.6	1203.85	90.1777
						1060	88.1	1060	75.8	1200	92.7	1200	93.6	1204.33	90.1706
						1060	88.1	1060	75.6	1200	92.7	1200	93.5	1204.81	90.1634
						1060	88.1	1060	75.4	1210	92.6	1210	93.5	1205.29	90.1563
						1060	88.1	1060	75.1	1210	92.6	1210	93.4	1205.77	90.1497
						1060	88.1	1060	74.7	1210	92.5	1210	93.4	1206.26	90.1438
						1070	88.1	1070	74.3	1210	92.5	1210	93.3	1206.74	90.139
						1070	88.1	1070	73.7	1210	92.4	1210	93.3	1207.22	90.135
						1070	88.1	1070	73.2	1210	92.4	1210	93.2	1207.7	90.1316
						1070	88.1	1070	72.6	1210	92.3	1210	93.2	1208.18	90.1283
						1070	88.1	1070	71.9	1210	92.3	1210	93.1	1208.67	90.1246
						1070	88	1070	71.3	1210	92.2	1210	93.1	1209.15	90.1204
						1070	88	1070	70.8	1210	92.2	1210	93	1209.63	90.1157
						1070	88	1070	70.3	1210	92.1	1210	93	1210.11	90.1109
						1070	88	1070	69.8	1210	92.1	1210	92.9	1210.6	90.1063
						1070	88	1070	69.5	1210	92	1210	92.9	1211.08	90.1022
						1070	88	1070	69.3	1210	91.9	1210	92.8	1211.56	90.0989
						1070	88	1070	69.3	1210	91.9	1210	92.8	1212.04	90.0961
						1070	88	1070	69.3	1210	91.8	1210	92.7	1212.52	90.0936
						1070	88	1070	69.5	1210	91.8	1210	92.6	1213.01	90.0912
						1070	88	1070	69.8	1210	91.7	1210	92.6	1213.49	90.0886
						1070	88	1070	70.1	1210	91.7	1210	92.6	1213.97	90.0855
						1070	88	1070	70.6	1210	91.7	1210	92.5	1214.45	90.082
						1070	88	1070	71.2	1210	91.7	1210	92.5	1214.93	90.0781
						1070	88	1070	71.8	1220	91.6	1220	92.5	1215.42	90.074
						1070	88	1070	72.4	1220	91.7	1220	92.5	1215.9	90.0699
						1080	88	1080	73.1	1220	91.7	1220	92.5	1216.38	90.0662
						1080	88	1080	73.9	1220	91.7	1220	92.5	1216.86	90.0633
						1080	88	1080	74.6	1220	91.7	1220	92.6	1217.35	90.0612
						1080	88	1080	75.4	1220	91.8	1220	92.6	1217.83	90.0602
						1080	88	1080	76.2	1220	91.9	1220	92.7	1218.31	90.0601
						1080	88	1080	76.9	1220	91.9	1220	92.7	1218.79	90.061
						1080	88	1080	77.7	1220	92	1220	92.8	1219.27	90.0627
						1080	88	1080	78.5	1220	92.1	1220	92.9	1219.76	90.0649
						1080	88	1080	79.2	1220	92.2	1220	93	1220.24	90.0678
						1080	88	1080	80	1220	92.2	1220	93.1	1220.72	90.0714
						1080	88	1080	80.7	1220	92.3	1220	93.1	1221.2	90.0757
						1080	88	1080	81.4	1220	92.4	1220	93.2	1221.68	90.0808
						1080	88	1080	82.1	1220	92.5	1220	93.3	1222.17	90.0865
						1080	88	1080	82.8	1220	92.6	1220	93.4	1222.65	90.0927
						1080	88	1080	83.5	1220	92.7	1220	93.5	1223.13	90.0991
						1080	88	1080	84.1	1220	92.8	1220	93.6	1223.61	90.1057
						1080	88	1080	84.8	1220	92.9	1220	93.7	1224.09	90.1123
						1080	88.1	1080	85.4	1220	93	1220	93.8	1224.58	90.1193
						1080	88.1	1080	85.9	1230	93.1	1230	93.9	1225.06	90.1265
						1080	88.1	1080	86.5	1230	93.2	1230	94	1225.54	90.1341
						1080	88.1	1080	87	1230	93.2	1230	94	1226.02	90.1416
						1090	88.1	1090	87.5	1230	93.3	1230	94.1	1226.51	90.1488
						1090	88.1	1090	87.9	1230	93.4	1230	94.2	1226.99	90.1549
						1090	88.2	1090	88.3	1230	93.4	1230	94.2	1227.47	90.1598
						1090	88.2	1090	88.7	1230	93.5	1230	94.3	1227.95	90.1633
						1090	88.2	1090	89	1230	93.5	1230	94.3	1228.43	90.1657
						1090	88.2	1090	89.3	1230	93.6	1230	94.4	1228.92	90.1676
						1090	88.3	1090	89.5	1230	93.6	1230	94.4	1229.4	90.1693
						1090	88.3	1090	89.8	1230	93.7	1230	94.5	1229.88	90.1711
						1090	88.3	1090	90	1230	93.7	1230	94.5	1230.36	90.1731
						1090	88.3	1090	90.1	1230	93.7	1230	94.6	1230.84	90.1749
						1090	88.3	1090	90.3	1230	93.7	1230	94.6	1231.33	90.1762
						1090	88.4	1090	90.4	1230	93.8	1230	94.7	1231.81	90.1765
						1090	88.4	1090	90.5	1230	93.8	1230	94.7	1232.29	90.1757
						1090	88.4	1090	90.6	1230	93.8	1230	94.7	1232.77	90.1736
						1090	88.4	1090	90.7	1230	93.8	1230	94.8	1233.26	90.1706
						1090	88.4	1090	90.7	1230	93.8	1230	94.8	1233.74	90.1668
						1090	88.4	1090	90.8	1230	93.8	1230	94.8	1234.22	90.1627
						1090	88.4	1090	90.8	1230	93.8	1230	94.8	1234.7	90.1586
						1090	88.4	1090	90.8	1240	93.7	1240	94.8	1235.18	90.1548
						1090	88.4	1090	90.8	1240	93.7	1240	94.8	1235.66	90.1514
						1090	88.4	1090	90.8	1240	93.7	1240	94.8	1236.15	90.1486
						1100	88.4	1100	90.8	1240	93.7	1240	94.7	1236.63	90.1462
						1100	88.4	1100	90.8	1240	93.6	1240	94.7	1237.11	90.1441
						1100	88.4	1100	90.7	1240	93.6	1240	94.7	1237.59	90.142
						1100	88.5	1100	90.7	1240	93.6	1240	94.6	1238.08	90.1394
						1100	88.5	1100	90.6	1240	93.5	1240	94.6	1238.56	90.1363
						1100	88.5	1100	90.6	1240	93.5	1240	94.6	1239.04	90.1327
						1100	88.5	1100	90.5	1240	93.5	1240	94.5	1239.52	90.1288
						1100	88.5	1100	90.4	1240	93.4	1240	94.5	1240	90.1251
						1100	88.5	1100	90.4	1240	93.4	1240	94.5	1240.49	90.1219
						1100	88.4	1100	90.3	1240	93.4	1240	94.4	1240.97	90.1194
						1100	88.4	1100	90.2	1240	93.3	1240	94.4	1241.45	90.1176
						1100	88.4	1100	90.1	1240	93.3	1240	94.4	1241.93	90.116
						1100	88.4	1100	90	1240	93.3	1240	94.3	1242.41	90.1143
						1100	88.4	1100	89.9	1240	93.2	1240	94.3	1242.9	90.1121
						1100	88.4	1100	89.8	1240	93.2	1240	94.3	1243.38	90.1093
						1100	88.4	1100	89.7	1240	93.2	1240	94.2	1243.86	90.106
						1100	88.4	1100	89.6	1240	93.1	1240	94.2	1244.34	90.1024
						1100	88.4	1100	89.5	1240	93.1	1240	94.2	1244.83	90.0988
						1100	88.4	1100	89.3	1250	93	1250	94.1	1245.31	90.0953
						1100	88.4	1100	89.2	1250	93	1250	94.1	1245.79	90.092
						1110	88.4	1110	89.1	1250	93	1250	94	1246.27	90.0888
						1110	88.4	1110	88.9	1250	92.9	1250	94	1246.75	90.0858
						1110	88.4	1110	88.8	1250	92.9	1250	94	1247.24	90.0829
						1110	88.4	1110	88.6	1250	92.8	1250	93.9	1247.72	90.0804
						1110	88.4	1110	88.5	1250	92.8	1250	93.9	1248.2	90.0784
						1110	88.5	1110	88.3	1250	92.8	1250	93.9	1248.68	90.0767
						1110	88.5	1110	88.1	1250	92.7	1250	93.8	1249.16	90.0754
						1110	88.5	1110	88	1250	92.7	1250	93.8	1249.65	90.0742
						1110	88.5	1110	87.8	1250	92.7	1250	93.8	1250.13	90.0729
						1110	88.5	1110	87.7	1250	92.7	1250	93.8	1250.61	90.0716
						1110	88.5	1110	87.5	1250	92.7	1250	93.8	1251.09	90.0703
						1110	88.5	1110	87.4	1250	92.7	1250	93.8	1251.58	90.0696
						1110	88.5	1110	87.2	1250	92.7	1250	93.8	1252.06	90.0699
						1110	88.5	1110	87.1	1250	92.7	1250	93.8	1252.54	90.0713
						1110	88.5	1110	87	1250	92.7	1250	93.8	1253.02	90.0739
						1110	88.5	1110	87	1250	92.7	1250	93.8	1253.5	90.0775
						1110	88.5	1110	86.9	1250	92.8	1250	93.9	1253.99	90.0817
						1110	88.5	1110	86.9	1250	92.8	1250	93.9	1254.47	90.086
						1110	88.5	1110	86.9	1250	92.9	1250	93.9	1254.95	90.0904
						1110	88.5	1110	87	1260	92.9	1260	94	1255.43	90.0948
						1110	88.5	1110	87.1	1260	92.9	1260	94	1255.91	90.0995
						1120	88.6	1120	87.2	1260	93	1260	94.1	1256.4	90.1047
						1120	88.6	1120	87.4	1260	93	1260	94.1	1256.88	90.1104
						1120	88.6	1120	87.6	1260	93.1	1260	94.2	1257.36	90.1167
						1120	88.6	1120	87.9	1260	93.1	1260	94.2	1257.84	90.1235
						1120	88.6	1120	88.1	1260	93.2	1260	94.3	1258.33	90.1306
						1120	88.6	1120	88.4	1260	93.2	1260	94.3	1258.81	90.1381
						1120	88.6	1120	88.7	1260	93.3	1260	94.4	1259.29	90.1458
						1120	88.6	1120	89	1260	93.3	1260	94.4	1259.77	90.1538
						1120	88.6	1120	89.3	1260	93.4	1260	94.5	1260.25	90.1623
						1120	88.6	1120	89.5	1260	93.4	1260	94.5	1260.73	90.171
						1120	88.6	1120	89.8	1260	93.5	1260	94.6	1261.22	90.1797
						1120	88.6	1120	90	1260	93.5	1260	94.6	1261.7	90.1882
						1120	88.6	1120	90.3	1260	93.5	1260	94.7	1262.18	90.1962
						1120	88.6	1120	90.5	1260	93.6	1260	94.7	1262.66	90.2035
						1120	88.6	1120	90.7	1260	93.6	1260	94.7	1263.15	90.2099
						1120	88.6	1120	90.9	1260	93.7	1260	94.8	1263.63	90.2153
						1120	88.6	1120	91	1260	93.7	1260	94.8	1264.11	90.2197
						1120	88.7	1120	91.2	1260	93.7	1260	94.8	1264.59	90.223
						1120	88.7	1120	91.3	1270	93.7	1270	94.9	1265.07	90.2253
						1120	88.7	1120	91.4	1270	93.8	1270	94.9	1265.56	90.2266
						1120	88.7	1120	91.5	1270	93.8	1270	94.9	1266.04	90.227
						1130	88.7	1130	91.6	1270	93.8	1270	94.9	1266.52	90.227
						1130	88.7	1130	91.7	1270	93.8	1270	94.9	1267	90.2267
						1130	88.7	1130	91.8	1270	93.8	1270	94.9	1267.48	90.2264
						1130	88.7	1130	91.9	1270	93.8	1270	94.9	1267.97	90.2262
						1130	88.7	1130	91.9	1270	93.8	1270	94.9	1268.45	90.2262
						1130	88.7	1130	92	1270	93.8	1270	94.9	1268.93	90.2263
						1130	88.7	1130	92	1270	93.8	1270	94.9	1269.41	90.2263
						1130	88.7	1130	92.1	1270	93.8	1270	94.9	1269.9	90.2264
						1130	88.7	1130	92.2	1270	93.8	1270	94.9	1270.38	90.2264
						1130	88.7	1130	92.2	1270	93.8	1270	94.9	1270.86	90.2265
						1130	88.7	1130	92.3	1270	93.7	1270	94.9	1271.34	90.2264
						1130	88.8	1130	92.3	1270	93.7	1270	94.9	1271.82	90.2258
						1130	88.8	1130	92.3	1270	93.7	1270	94.8	1272.31	90.2245
						1130	88.8	1130	92.4	1270	93.7	1270	94.8	1272.79	90.2222
						1130	88.8	1130	92.4	1270	93.7	1270	94.8	1273.27	90.2189
						1130	88.8	1130	92.5	1270	93.6	1270	94.7	1273.75	90.2148
						1130	88.8	1130	92.5	1270	93.6	1270	94.7	1274.23	90.2107
						1130	88.8	1130	92.5	1270	93.6	1270	94.7	1274.72	90.207
						1130	88.8	1130	92.6	1280	93.5	1280	94.6	1275.2	90.2042
						1130	88.8	1130	92.6	1280	93.5	1280	94.6	1275.68	90.2025
						1130	88.8	1130	92.6	1280	93.4	1280	94.6	1276.16	90.2015
						1140	88.8	1140	92.7	1280	93.4	1280	94.5	1276.64	90.2009
						1140	88.8	1140	92.7	1280	93.3	1280	94.4	1277.13	90.2
						1140	88.8	1140	92.7	1280	93.3	1280	94.4	1277.61	90.1986
						1140	88.8	1140	92.8	1280	93.2	1280	94.3	1278.09	90.1965
						1140	88.8	1140	92.8	1280	93.2	1280	94.3	1278.57	90.1938
						1140	88.8	1140	92.8	1280	93.1	1280	94.2	1279.06	90.1906
						1140	88.8	1140	92.9	1280	93	1280	94.1	1279.54	90.1871
						1140	88.8	1140	92.9	1280	93	1280	94	1280.02	90.1833
						1140	88.8	1140	93	1280	92.9	1280	93.9	1280.5	90.179
						1140	88.8	1140	93	1280	92.8	1280	93.9	1280.98	90.1743
						1140	88.8	1140	93	1280	92.7	1280	93.8	1281.47	90.1691
						1140	88.8	1140	93.1	1280	92.7	1280	93.7	1281.95	90.1636
						1140	88.8	1140	93.1	1280	92.6	1280	93.6	1282.43	90.1581
						1140	88.8	1140	93.2	1280	92.5	1280	93.5	1282.91	90.1527
						1140	88.8	1140	93.2	1280	92.4	1280	93.4	1283.39	90.1474
						1140	88.8	1140	93.3	1280	92.3	1280	93.4	1283.88	90.1421
						1140	88.8	1140	93.3	1280	92.2	1280	93.3	1284.36	90.1366
						1140	88.8	1140	93.4	1280	92.1	1280	93.2	1284.84	90.1307
						1140	88.8	1140	93.4	1290	92.1	1290	93.1	1285.32	90.1243
						1140	88.8	1140	93.5	1290	92	1290	93.1	1285.81	90.1175
						1150	88.8	1150	93.5	1290	91.9	1290	93	1286.29	90.1104
						1150	88.8	1150	93.6	1290	91.8	1290	92.9	1286.77	90.1035
						1150	88.8	1150	93.6	1290	91.7	1290	92.9	1287.25	90.0966
						1150	88.8	1150	93.7	1290	91.7	1290	92.8	1287.73	90.0897
						1150	88.8	1150	93.7	1290	91.6	1290	92.8	1288.22	90.0828
						1150	88.8	1150	93.7	1290	91.5	1290	92.7	1288.7	90.0756
						1150	88.8	1150	93.8	1290	91.4	1290	92.7	1289.18	90.0684
						1150	88.8	1150	93.8	1290	91.4	1290	92.7	1289.66	90.0612
						1150	88.8	1150	93.9	1290	91.3	1290	92.6	1290.14	90.0544
						1150	88.8	1150	93.9	1290	91.3	1290	92.6	1290.63	90.048
						1150	88.8	1150	93.9	1290	91.2	1290	92.6	1291.11	90.0421
						1150	88.8	1150	93.9	1290	91.2	1290	92.5	1291.59	90.0366
						1150	88.8	1150	94	1290	91.1	1290	92.5	1292.07	90.0315
						1150	88.8	1150	94	1290	91.1	1290	92.5	1292.56	90.0267
						1150	88.8	1150	94	1290	91	1290	92.4	1293.04	90.0225
						1150	88.8	1150	94	1290	91	1290	92.4	1293.52	90.0192
						1150	88.8	1150	94.1	1290	91	1290	92.4	1294	90.0172
						1150	88.8	1150	94.1	1290	91	1290	92.4	1294.48	90.0166
						1150	88.8	1150	94.1	1290	91	1290	92.4	1294.97	90.0172
						1150	88.7	1150	94.1	1300	91	1300	92.4	1295.45	90.0185
						1150	88.7	1150	94.1	1300	91.1	1300	92.5	1295.93	90.0201
						1160	88.7	1160	94.1	1300	91.1	1300	92.5	1296.41	90.0215
						1160	88.7	1160	94.1	1300	91.1	1300	92.5	1296.89	90.0227
						1160	88.7	1160	94.1	1300	91.2	1300	92.6	1297.38	90.024
						1160	88.7	1160	94.2	1300	91.2	1300	92.6	1297.86	90.0258
						1160	88.7	1160	94.2	1300	91.2	1300	92.6	1298.34	90.0282
						1160	88.8	1160	94.2	1300	91.3	1300	92.7	1298.82	90.0313
						1160	88.8	1160	94.2	1300	91.3	1300	92.7	1299.31	90.0347
						1160	88.8	1160	94.2	1300	91.3	1300	92.7	1299.79	90.0378
						1160	88.8	1160	94.2	1300	91.3	1300	92.8	1300.27	90.0401
						1160	88.8	1160	94.2	1300	91.4	1300	92.8	1300.75	90.0415
						1160	88.8	1160	94.2	1300	91.4	1300	92.8	1301.23	90.042
						1160	88.8	1160	94.2	1300	91.4	1300	92.8	1301.71	90.0422
						1160	88.8	1160	94.3	1300	91.3	1300	92.9	1302.2	90.0424
						1160	88.8	1160	94.3	1300	91.3	1300	92.9	1302.68	90.0428
						1160	88.8	1160	94.3	1300	91.3	1300	92.9	1303.16	90.0434
						1160	88.8	1160	94.3	1300	91.3	1300	92.9	1303.64	90.0435
						1160	88.8	1160	94.3	1300	91.3	1300	92.8	1304.13	90.0428
						1160	88.8	1160	94.3	1300	91.2	1300	92.8	1304.61	90.0409
						1160	88.8	1160	94.3	1310	91.2	1310	92.8	1305.09	90.0378
						1160	88.8	1160	94.3	1310	91.2	1310	92.8	1305.57	90.0338
						1160	88.8	1160	94.3	1310	91.1	1310	92.7	1306.05	90.0294
						1170	88.8	1170	94.3	1310	91.1	1310	92.7	1306.54	90.0248
						1170	88.8	1170	94.4	1310	91.1	1310	92.7	1307.02	90.0204
						1170	88.8	1170	94.4	1310	91	1310	92.7	1307.5	90.0162
						1170	88.8	1170	94.4	1310	91	1310	92.6	1307.98	90.0123
						1170	88.8	1170	94.4	1310	91	1310	92.6	1308.46	90.0088
						1170	88.8	1170	94.4	1310	91	1310	92.6	1308.95	90.0062
						1170	88.8	1170	94.4	1310	90.9	1310	92.6	1309.43	90.0047
						1170	88.8	1170	94.4	1310	90.9	1310	92.6	1309.91	90.0047
						1170	88.8	1170	94.4	1310	90.9	1310	92.6	1310.39	90.0063
						1170	88.8	1170	94.4	1310	90.9	1310	92.5	1310.88	90.0093
						1170	88.9	1170	94.4	1310	90.9	1310	92.5	1311.36	90.0131
						1170	88.9	1170	94.4	1310	90.8	1310	92.5	1311.84	90.0171
						1170	88.9	1170	94.4	1310	90.8	1310	92.5	1312.32	90.0206
						1170	88.9	1170	94.4	1310	90.8	1310	92.4	1312.8	90.0231
						1170	88.9	1170	94.4	1310	90.7	1310	92.4	1313.29	90.0244
						1170	88.9	1170	94.4	1310	90.7	1310	92.4	1313.77	90.0244
						1170	88.9	1170	94.4	1310	90.7	1310	92.3	1314.25	90.0233
						1170	88.9	1170	94.4	1310	90.6	1310	92.3	1314.73	90.0212
						1170	88.9	1170	94.3	1320	90.6	1320	92.2	1315.21	90.0185
						1170	88.9	1170	94.3	1320	90.5	1320	92.2	1315.7	90.0156
						1170	88.9	1170	94.3	1320	90.5	1320	92.2	1316.18	90.013
						1180	88.9	1180	94.3	1320	90.4	1320	92.1	1316.66	90.0113
						1180	88.9	1180	94.3	1320	90.4	1320	92.1	1317.14	90.0108
						1180	89	1180	94.3	1320	90.4	1320	92	1317.62	90.0115
						1180	89	1180	94.3	1320	90.3	1320	92	1318.11	90.0129
						1180	89	1180	94.3	1320	90.3	1320	91.9	1318.59	90.0142
						1180	89	1180	94.3	1320	90.2	1320	91.9	1319.07	90.0147
						1180	89	1180	94.3	1320	90.2	1320	91.8	1319.55	90.0136
						1180	89	1180	94.3	1320	90.1	1320	91.8	1320.04	90.0109
						1180	89	1180	94.3	1320	90	1320	91.7	1320.52	90.0069
						1180	89	1180	94.3	1320	90	1320	91.7	1321	90.002
						1180	89	1180	94.2	1320	89.9	1320	91.6	1321.48	89.9971
						1180	89	1180	94.2	1320	89.9	1320	91.5	1321.96	89.9925
						1180	89	1180	94.2	1320	89.8	1320	91.5	1322.45	89.9887
						1180	89	1180	94.2	1320	89.7	1320	91.4	1322.93	89.9855
						1180	89	1180	94.2	1320	89.7	1320	91.4	1323.41	89.9827
						1180	89	1180	94.2	1320	89.6	1320	91.3	1323.89	89.9801
						1180	89	1180	94.1	1320	89.6	1320	91.2	1324.38	89.9774
						1180	89	1180	94.1	1320	89.5	1320	91.2	1324.86	89.9747
						1180	89	1180	94.1	1330	89.5	1330	91.1	1325.34	89.9717
						1180	89	1180	94.1	1330	89.4	1330	91.1	1325.82	89.9683
						1190	89	1190	94.1	1330	89.4	1330	91	1326.3	89.9644
						1190	89	1190	94.1	1330	89.3	1330	91	1326.79	89.9599
						1190	89	1190	94	1330	89.3	1330	90.9	1327.27	89.9547
						1190	89	1190	94	1330	89.2	1330	90.9	1327.75	89.9491
						1190	89	1190	94	1330	89.2	1330	90.8	1328.23	89.9435
						1190	89	1190	94	1330	89.1	1330	90.8	1328.71	89.9385
						1190	89	1190	93.9	1330	89.1	1330	90.7	1329.2	89.9346
						1190	89	1190	93.9	1330	89	1330	90.7	1329.68	89.9319
						1190	89	1190	93.9	1330	89	1330	90.6	1330.16	89.9304
						1190	89	1190	93.8	1330	88.9	1330	90.6	1330.64	89.9297
						1190	89	1190	93.8	1330	88.9	1330	90.5	1331.12	89.9289
						1190	89	1190	93.8	1330	88.8	1330	90.5	1331.61	89.9276
						1190	89	1190	93.7	1330	88.8	1330	90.5	1332.09	89.9248
						1190	89	1190	93.7	1330	88.8	1330	90.4	1332.57	89.9203
						1190	89	1190	93.7	1330	88.7	1330	90.4	1333.05	89.9138
						1190	89	1190	93.6	1330	88.7	1330	90.4	1333.54	89.9056
						1190	89	1190	93.6	1330	88.7	1330	90.3	1334.02	89.8963
						1190	89	1190	93.5	1330	88.7	1330	90.3	1334.5	89.887
						1190	89	1190	93.5	1330	88.6	1330	90.3	1334.98	89.8791
						1190	89	1190	93.4	1340	88.6	1340	90.3	1335.46	89.874
						1190	89	1190	93.4	1340	88.6	1340	90.3	1335.95	89.8728
						1200	89	1200	93.3	1340	88.6	1340	90.3	1336.43	89.8759
						1200	89	1200	93.3	1340	88.6	1340	90.2	1336.91	89.8832
						1200	89	1200	93.2	1340	88.6	1340	90.2	1337.39	89.8932
						1200	89	1200	93.1	1340	88.6	1340	90.2	1337.87	89.9043
						1200	89	1200	93.1	1340	88.6	1340	90.2	1338.36	89.9145
						1200	89	1200	93	1340	88.6	1340	90.2	1338.84	89.922
						1200	89	1200	92.9	1340	88.6	1340	90.2	1339.32	89.926
						1200	88.9	1200	92.9	1340	88.6	1340	90.3	1339.8	89.9263
						1200	88.9	1200	92.8	1340	88.6	1340	90.3	1340.29	89.9235
						1200	88.9	1200	92.7	1340	88.7	1340	90.3	1340.77	89.9185
						1200	88.9	1200	92.7	1340	88.7	1340	90.4	1341.25	89.9124
						1200	88.9	1200	92.6	1340	88.7	1340	90.4	1341.73	89.9059
						1200	88.9	1200	92.6	1340	88.8	1340	90.5	1342.21	89.8997
						1200	88.9	1200	92.5	1340	88.8	1340	90.5	1342.69	89.8943
						1200	88.9	1200	92.4	1340	88.8	1340	90.6	1343.18	89.8898
						1200	88.9	1200	92.4	1340	88.9	1340	90.6	1343.66	89.8864
						1200	88.9	1200	92.3	1340	88.9	1340	90.7	1344.14	89.8839
						1200	88.9	1200	92.3	1340	88.9	1340	90.7	1344.62	89.8822
						1200	88.9	1200	92.2	1350	88.9	1350	90.7	1345.11	89.8807
						1200	88.9	1200	92.2	1350	89	1350	90.8	1345.59	89.8792
						1200	88.9	1200	92.1	1350	89	1350	90.8	1346.07	89.8776
						1210	88.9	1210	92.1	1350	89	1350	90.8	1346.55	89.8762
						1210	88.9	1210	92	1350	89	1350	90.8	1347.03	89.8754
						1210	88.9	1210	92	1350	89	1350	90.8	1347.52	89.876
						1210	88.9	1210	92	1350	89	1350	90.8	1348	89.8784
						1210	88.8	1210	91.9	1350	89	1350	90.8	1348.48	89.8827
						1210	88.8	1210	91.9	1350	89	1350	90.8	1348.96	89.8883
						1210	88.8	1210	91.8	1350	89	1350	90.8	1349.44	89.8946
						1210	88.8	1210	91.8	1350	89	1350	90.9	1349.93	89.9007
						1210	88.8	1210	91.8	1350	89	1350	90.9	1350.41	89.906
						1210	88.8	1210	91.7	1350	89	1350	90.9	1350.89	89.9105
						1210	88.8	1210	91.7	1350	89	1350	90.9	1351.37	89.9143
						1210	88.8	1210	91.6	1350	89	1350	90.8	1351.86	89.9179
						1210	88.8	1210	91.6	1350	89	1350	90.8	1352.34	89.9216
						1210	88.8	1210	91.6	1350	89	1350	90.8	1352.82	89.9253
						1210	88.8	1210	91.5	1350	89	1350	90.8	1353.3	89.9289
						1210	88.8	1210	91.5	1350	89	1350	90.8	1353.78	89.932
						1210	88.8	1210	91.4	1350	89	1350	90.8	1354.27	89.9342
						1210	88.8	1210	91.4	1350	88.9	1350	90.8	1354.75	89.9356
						1210	88.8	1210	91.4	1360	88.9	1360	90.7	1355.23	89.9363
						1210	88.8	1210	91.4	1360	88.9	1360	90.7	1355.71	89.9364
						1210	88.7	1210	91.3	1360	88.8	1360	90.7	1356.19	89.9364
						1220	88.7	1220	91.3	1360	88.8	1360	90.6	1356.68	89.9362
						1220	88.7	1220	91.4	1360	88.8	1360	90.6	1357.16	89.9359
						1220	88.7	1220	91.4	1360	88.7	1360	90.5	1357.64	89.9356
						1220	88.7	1220	91.4	1360	88.7	1360	90.5	1358.12	89.9356
						1220	88.7	1220	91.4	1360	88.6	1360	90.4	1358.61	89.9366
						1220	88.7	1220	91.5	1360	88.6	1360	90.4	1359.09	89.9391
						1220	88.7	1220	91.5	1360	88.5	1360	90.3	1359.57	89.9437
						1220	88.6	1220	91.6	1360	88.5	1360	90.3	1360.05	89.9504
						1220	88.6	1220	91.6	1360	88.4	1360	90.2	1360.53	89.9588
						1220	88.6	1220	91.7	1360	88.4	1360	90.1	1361.02	89.9677
						1220	88.6	1220	91.7	1360	88.3	1360	90.1	1361.5	89.9755
						1220	88.6	1220	91.8	1360	88.2	1360	90	1361.98	89.9806
						1220	88.6	1220	91.9	1360	88.1	1360	89.9	1362.46	89.9819
						1220	88.5	1220	92	1360	88	1360	89.8	1362.94	89.9788
						1220	88.5	1220	92.1	1360	87.9	1360	89.7	1363.43	89.9719
						1220	88.5	1220	92.1	1360	87.8	1360	89.6	1363.91	89.9621
						1220	88.5	1220	92.2	1360	87.7	1360	89.5	1364.39	89.9506
						1220	88.5	1220	92.3	1360	87.7	1360	89.4	1364.87	89.9386
						1220	88.5	1220	92.4	1370	87.6	1370	89.4	1365.36	89.9272
						1220	88.5	1220	92.4	1370	87.5	1370	89.3	1365.84	89.9169
						1230	88.5	1230	92.5	1370	87.4	1370	89.2	1366.32	89.9084
						1230	88.4	1230	92.6	1370	87.3	1370	89.1	1366.8	89.9016
						1230	88.4	1230	92.7	1370	87.2	1370	89	1367.28	89.8963
						1230	88.4	1230	92.7	1370	87.1	1370	88.9	1367.77	89.8919
						1230	88.4	1230	92.8	1370	87	1370	88.8	1368.25	89.8874
						1230	88.4	1230	92.8	1370	87	1370	88.7	1368.73	89.8821
						1230	88.4	1230	92.9	1370	86.9	1370	88.6	1369.21	89.8757
						1230	88.4	1230	92.9	1370	86.7	1370	88.5	1369.69	89.8685
						1230	88.3	1230	93	1370	86.6	1370	88.4	1370.18	89.8614
						1230	88.3	1230	93	1370	86.5	1370	88.3	1370.66	89.8555
						1230	88.3	1230	93	1370	86.4	1370	88.1	1371.14	89.852
						1230	88.3	1230	93	1370	86.2	1370	87.9	1371.62	89.8511
						1230	88.3	1230	93	1370	86	1370	87.7	1372.1	89.8524
						1230	88.3	1230	93.1	1370	85.8	1370	87.5	1372.59	89.8543
						1230	88.3	1230	93.1	1370	85.5	1370	87.2	1373.07	89.8548
						1230	88.3	1230	93.1	1370	85.2	1370	86.9	1373.55	89.8515
						1230	88.3	1230	93.1	1370	84.9	1370	86.5	1374.03	89.8427
						1230	88.3	1230	93.1	1370	84.5	1370	86.1	1374.52	89.8277
						1230	88.3	1230	93	1370	84.1	1370	85.7	1375	89.8066
						1230	88.2	1230	93	1380	83.7	1380	85.3	1375.48	89.7804
						1230	88.2	1230	93	1380	83.4	1380	85	1375.96	89.7504
						1240	88.2	1240	93	1380	83.1	1380	84.7	1376.44	89.7176
						1240	88.2	1240	93	1380	82.8	1380	84.4	1376.93	89.6828
						1240	88.2	1240	93	1380	82.6	1380	84.2	1377.41	89.6463
						1240	88.2	1240	92.9	1380	82.5	1380	84.1	1377.89	89.6087
						1240	88.2	1240	92.9	1380	82.5	1380	84	1378.37	89.5705
						1240	88.2	1240	92.9	1380	82.6	1380	84.1	1378.85	89.5331
						1240	88.2	1240	92.9	1380	82.7	1380	84.3	1379.34	89.4977
						1240	88.2	1240	92.8	1380	82.9	1380	84.5	1379.82	89.4657
						1240	88.2	1240	92.8	1380	83.2	1380	84.8	1380.3	89.4386
						1240	88.2	1240	92.8	1380	83.6	1380	85.2	1380.78	89.4176
						1240	88.2	1240	92.8	1380	83.9	1380	85.5	1381.27	89.4035
						1240	88.2	1240	92.7	1380	84.3	1380	85.9	1381.75	89.3969
						1240	88.2	1240	92.7	1380	84.7	1380	86.3	1382.23	89.3978
						1240	88.2	1240	92.7	1380	85	1380	86.7	1382.71	89.4058
						1240	88.2	1240	92.7	1380	85.4	1380	87.1	1383.19	89.4197
						1240	88.2	1240	92.6	1380	85.7	1380	87.5	1383.67	89.4383
						1240	88.2	1240	92.6	1380	86	1380	87.8	1384.16	89.4605
						1240	88.2	1240	92.6	1380	86.3	1380	88.1	1384.64	89.4853
						1240	88.2	1240	92.6	1390	86.6	1390	88.4	1385.12	89.5123
						1240	88.2	1240	92.5	1390	86.8	1390	88.6	1385.6	89.5407
						1240	88.2	1240	92.5	1390	87.1	1390	88.9	1386.09	89.5695
						1250	88.2	1250	92.5	1390	87.3	1390	89.1	1386.57	89.597
						1250	88.2	1250	92.4	1390	87.5	1390	89.3	1387.05	89.6208
						1250	88.2	1250	92.4	1390	87.7	1390	89.5	1387.53	89.6386
						1250	88.2	1250	92.4	1390	87.8	1390	89.6	1388.01	89.6492
						1250	88.2	1250	92.4	1390	88	1390	89.8	1388.5	89.6527
						1250	88.2	1250	92.3	1390	88.1	1390	89.9	1388.98	89.6506
						1250	88.2	1250	92.3	1390	88.1	1390	90	1389.46	89.6452
						1250	88.2	1250	92.3	1390	88.2	1390	90.1	1389.94	89.6391
						1250	88.2	1250	92.3	1390	88.3	1390	90.2	1390.42	89.6343
						1250	88.2	1250	92.2	1390	88.3	1390	90.3	1390.91	89.6321
						1250	88.2	1250	92.2	1390	88.4	1390	90.3	1391.39	89.6331
						1250	88.2	1250	92.2	1390	88.4	1390	90.4	1391.87	89.6375
						1250	88.2	1250	92.2	1390	88.5	1390	90.4	1392.35	89.6448
						1250	88.2	1250	92.2	1390	88.5	1390	90.4	1392.84	89.6543
						1250	88.2	1250	92.2	1390	88.6	1390	90.5	1393.32	89.6648
						1250	88.2	1250	92.2	1390	88.6	1390	90.5	1393.8	89.6746
						1250	88.2	1250	92.2	1390	88.6	1390	90.5	1394.28	89.6818
						1250	88.2	1250	92.2	1390	88.7	1390	90.6	1394.76	89.6849
						1250	88.2	1250	92.3	1400	88.7	1400	90.6	1395.25	89.683
						1250	88.2	1250	92.3	1400	88.7	1400	90.6	1395.73	89.6769
						1250	88.2	1250	92.3	1400	88.7	1400	90.6	1396.21	89.6684
						1260	88.2	1260	92.4	1400	88.7	1400	90.6	1396.69	89.6595
						1260	88.2	1260	92.4	1400	88.6	1400	90.6	1397.17	89.6525
						1260	88.2	1260	92.4	1400	88.6	1400	90.5	1397.66	89.648
						1260	88.2	1260	92.5	1400	88.6	1400	90.5	1398.14	89.6457
						1260	88.2	1260	92.5	1400	88.6	1400	90.5	1398.62	89.6438
						1260	88.2	1260	92.5	1400	88.6	1400	90.5	1399.1	89.6401
						1260	88.2	1260	92.6	1400	88.5	1400	90.5	1399.59	89.6324
						1260	88.3	1260	92.6	1400	88.5	1400	90.4	1400.07	89.6206
						1260	88.3	1260	92.7	1400	88.4	1400	90.4	1400.55	89.6058
						1260	88.3	1260	92.7	1400	88.4	1400	90.4	1401.03	89.5904
						1260	88.3	1260	92.8	1400	88.4	1400	90.3	1401.51	89.5767
						1260	88.3	1260	92.8	1400	88.3	1400	90.3	1402	89.5666
						1260	88.3	1260	92.8	1400	88.3	1400	90.2	1402.48	89.5607
						1260	88.3	1260	92.9	1400	88.2	1400	90.2	1402.96	89.5583
						1260	88.3	1260	92.9	1400	88.2	1400	90.1	1403.44	89.5579
						1260	88.3	1260	93	1400	88.2	1400	90.1	1403.92	89.5574
						1260	88.3	1260	93	1400	88.1	1400	90.1	1404.41	89.5553
						1260	88.3	1260	93	1400	88.1	1400	90	1404.89	89.5507
						1260	88.3	1260	93	1410	88	1410	90	1405.37	89.5435
						1260	88.3	1260	93.1	1410	88	1410	89.9	1405.85	89.5346
						1270	88.3	1270	93.1	1410	87.9	1410	89.9	1406.34	89.525
						1270	88.3	1270	93.1	1410	87.9	1410	89.8	1406.82	89.5157
						1270	88.3	1270	93.1	1410	87.8	1410	89.8	1407.3	89.5071
						1270	88.3	1270	93.2	1410	87.8	1410	89.7	1407.78	89.4998
						1270	88.3	1270	93.2	1410	87.7	1410	89.7	1408.26	89.4941
						1270	88.3	1270	93.2	1410	87.7	1410	89.6	1408.74	89.49
						1270	88.3	1270	93.2	1410	87.6	1410	89.6	1409.23	89.4876
						1270	88.3	1270	93.2	1410	87.6	1410	89.5	1409.71	89.4864
						1270	88.3	1270	93.2	1410	87.5	1410	89.5	1410.19	89.4856
						1270	88.3	1270	93.2	1410	87.5	1410	89.4	1410.67	89.4841
						1270	88.3	1270	93.2	1410	87.4	1410	89.4	1411.16	89.4813
						1270	88.3	1270	93.2	1410	87.4	1410	89.3	1411.64	89.4769
						1270	88.3	1270	93.2	1410	87.3	1410	89.3	1412.12	89.4715
						1270	88.3	1270	93.2	1410	87.3	1410	89.2	1412.6	89.466
						1270	88.3	1270	93.2	1410	87.3	1410	89.2	1413.08	89.4613
						1270	88.3	1270	93.2	1410	87.2	1410	89.1	1413.57	89.4582
						1270	88.3	1270	93.1	1410	87.2	1410	89.1	1414.05	89.457
						1270	88.3	1270	93.1	1410	87.2	1410	89.1	1414.53	89.4573
						1270	88.3	1270	93.1	1420	87.1	1420	89	1415.01	89.4592
						1270	88.3	1270	93.1	1420	87.1	1420	89	1415.49	89.4628
						1270	88.3	1270	93.1	1420	87.1	1420	88.9	1415.98	89.469
						1280	88.3	1280	93.1	1420	87.1	1420	88.9	1416.46	89.4789
						1280	88.3	1280	93	1420	87	1420	88.9	1416.94	89.4935
						1280	88.3	1280	93	1420	87	1420	88.8	1417.42	89.5124
						1280	88.3	1280	93	1420	87	1420	88.8	1417.91	89.5336
						1280	88.3	1280	92.9	1420	87	1420	88.8	1418.39	89.5531
						1280	88.3	1280	92.9	1420	87	1420	88.8	1418.87	89.5657
						1280	88.3	1280	92.9	1420	87	1420	88.7	1419.35	89.5683
						1280	88.3	1280	92.8	1420	86.9	1420	88.7	1419.83	89.5608
						1280	88.3	1280	92.8	1420	86.9	1420	88.7	1420.32	89.5467
						1280	88.3	1280	92.7	1420	86.8	1420	88.6	1420.8	89.5309
						1280	88.3	1280	92.7	1420	86.8	1420	88.6	1421.28	89.5178
						1280	88.3	1280	92.7	1420	86.8	1420	88.5	1421.76	89.5099
						1280	88.3	1280	92.6	1420	86.7	1420	88.5	1422.24	89.5078
						1280	88.3	1280	92.6	1420	86.7	1420	88.5	1422.73	89.5105
						1280	88.3	1280	92.5	1420	86.7	1420	88.4	1423.21	89.5157
						1280	88.3	1280	92.5	1420	86.7	1420	88.4	1423.69	89.5208
						1280	88.2	1280	92.4	1420	86.6	1420	88.3	1424.17	89.524
						1280	88.2	1280	92.3	1420	86.6	1420	88.3	1424.65	89.5242
						1280	88.2	1280	92.3	1430	86.6	1430	88.3	1425.14	89.522
						1280	88.2	1280	92.2	1430	86.5	1430	88.2	1425.62	89.5188
						1280	88.2	1280	92.1	1430	86.5	1430	88.1	1426.1	89.5162
						1290	88.2	1290	92.1	1430	86.4	1430	88.1	1426.58	89.5153
						1290	88.2	1290	92	1430	86.4	1430	88	1427.07	89.5169
						1290	88.2	1290	91.9	1430	86.3	1430	88	1427.55	89.5209
						1290	88.2	1290	91.8	1430	86.3	1430	87.9	1428.03	89.527
						1290	88.2	1290	91.8	1430	86.2	1430	87.8	1428.51	89.5341
						1290	88.2	1290	91.7	1430	86.1	1430	87.7	1428.99	89.541
						1290	88.2	1290	91.6	1430	86.1	1430	87.6	1429.48	89.5462
						1290	88.2	1290	91.5	1430	86	1430	87.6	1429.96	89.5484
						1290	88.2	1290	91.5	1430	85.9	1430	87.5	1430.44	89.5464
						1290	88.2	1290	91.4	1430	85.8	1430	87.4	1430.92	89.5399
						1290	88.2	1290	91.4	1430	85.7	1430	87.3	1431.4	89.5294
						1290	88.2	1290	91.3	1430	85.7	1430	87.2	1431.89	89.5162
						1290	88.2	1290	91.2	1430	85.6	1430	87.2	1432.37	89.5023
						1290	88.2	1290	91.2	1430	85.6	1430	87.1	1432.85	89.4899
						1290	88.2	1290	91.2	1430	85.6	1430	87.1	1433.33	89.4809
						1290	88.2	1290	91.1	1430	85.7	1430	87.2	1433.82	89.4771
						1290	88.2	1290	91.1	1430	85.7	1430	87.2	1434.3	89.4793
						1290	88.2	1290	91.1	1430	85.8	1430	87.3	1434.78	89.4876
						1290	88.2	1290	91.1	1440	85.9	1440	87.4	1435.26	89.5004
						1290	88.2	1290	91.1	1440	86.1	1440	87.5	1435.74	89.5145
						1290	88.2	1290	91.1	1440	86.3	1440	87.7	1436.23	89.5255
						1300	88.2	1300	91.1	1440	86.5	1440	87.9	1436.71	89.5292
						1300	88.2	1300	91.1	1440	86.6	1440	88	1437.19	89.5236
						1300	88.2	1300	91.1	1440	86.7	1440	88.1	1437.67	89.5101
						1300	88.2	1300	91.2	1440	86.8	1440	88.2	1438.15	89.4925
						1300	88.2	1300	91.2	1440	86.8	1440	88.3	1438.64	89.4751
						1300	88.2	1300	91.2	1440	86.8	1440	88.3	1439.12	89.4614
						1300	88.2	1300	91.2	1440	86.8	1440	88.3	1439.6	89.4536
						1300	88.2	1300	91.2	1440	86.8	1440	88.3	1440.08	89.4523
						1300	88.2	1300	91.3	1440	86.8	1440	88.3	1440.57	89.4568
						1300	88.2	1300	91.3	1440	86.8	1440	88.3	1441.05	89.465
						1300	88.2	1300	91.3	1440	86.8	1440	88.2	1441.53	89.4746
						1300	88.2	1300	91.3	1440	86.7	1440	88.1	1442.01	89.4833
						1300	88.2	1300	91.3	1440	86.7	1440	88.1	1442.49	89.4895
						1300	88.2	1300	91.3	1440	86.6	1440	88	1442.98	89.4928
						1300	88.2	1300	91.2	1440	86.5	1440	87.9	1443.46	89.4936
						1300	88.2	1300	91.2	1440	86.4	1440	87.8	1443.94	89.4931
						1300	88.1	1300	91.2	1440	86.3	1440	87.6	1444.42	89.4924
						1300	88.1	1300	91.2	1440	86.2	1440	87.5	1444.9	89.4924
						1300	88.1	1300	91.1	1450	86	1450	87.3	1445.39	89.4932
						1300	88.1	1300	91.1	1450	85.9	1450	87.1	1445.87	89.4948
						1310	88.1	1310	91.1	1450	85.7	1450	86.9	1446.35	89.4963
						1310	88.1	1310	91	1450	85.5	1450	86.7	1446.83	89.4965
						1310	88.1	1310	91	1450	85.3	1450	86.5	1447.32	89.4939
						1310	88.1	1310	91	1450	85.1	1450	86.3	1447.8	89.4872
						1310	88.1	1310	90.9	1450	84.9	1450	86	1448.28	89.4753
						1310	88.1	1310	90.9	1450	84.7	1450	85.8	1448.76	89.4584
						1310	88.1	1310	90.9	1450	84.5	1450	85.6	1449.24	89.4375
						1310	88.1	1310	90.9	1450	84.3	1450	85.4	1449.72	89.4142
						1310	88.1	1310	90.9	1450	84.1	1450	85.1	1450.21	89.3904
						1310	88.1	1310	90.8	1450	84	1450	84.9	1450.69	89.3679
						1310	88.1	1310	90.8	1450	83.8	1450	84.7	1451.17	89.3475
						1310	88.1	1310	90.8	1450	83.6	1450	84.5	1451.65	89.3299
						1310	88.1	1310	90.8	1450	83.4	1450	84.3	1452.14	89.3148
						1310	88.1	1310	90.8	1450	83.2	1450	84.1	1452.62	89.302
						1310	88.1	1310	90.8	1450	83	1450	83.9	1453.1	89.2917
						1310	88.1	1310	90.8	1450	82.8	1450	83.7	1453.58	89.2843
						1310	88.1	1310	90.7	1450	82.6	1450	83.5	1454.06	89.281
						1310	88.1	1310	90.7	1450	82.5	1450	83.3	1454.55	89.2833
						1310	88.1	1310	90.7	1460	82.3	1460	83.1	1455.03	89.2921
						1310	88.1	1310	90.6	1460	82.2	1460	82.9	1455.51	89.3062
						1310	88.1	1310	90.6	1460	82	1460	82.8	1455.99	89.3213
						1320	88.1	1320	90.6	1460	82	1460	82.6	1456.47	89.3297
						1320	88.1	1320	90.6	1460	81.9	1460	82.6	1456.96	89.3229
						1320	88.1	1320	90.5	1460	81.9	1460	82.5	1457.44	89.2966
						1320	88.1	1320	90.5	1460	81.9	1460	82.5	1457.92	89.2536
						1320	88.1	1320	90.5	1460	81.9	1460	82.6	1458.4	89.2011
						1320	88.1	1320	90.4	1460	81.9	1460	82.6	1458.88	89.1474
						1320	88.1	1320	90.4	1460	81.9	1460	82.7	1459.37	89.0979
						1320	88.1	1320	90.4	1460	82	1460	82.7	1459.85	89.0556
						1320	88.1	1320	90.3	1460	82	1460	82.8	1460.33	89.0215
						1320	88.1	1320	90.3	1460	82	1460	82.8	1460.81	88.9952
						1320	88.1	1320	90.2	1460	82	1460	82.8	1461.3	88.9763
						1320	88.1	1320	90.2	1460	82	1460	82.8	1461.78	88.9643
						1320	88.1	1320	90.1	1460	82	1460	82.7	1462.26	88.9584
						1320	88.1	1320	90.1	1460	81.9	1460	82.7	1462.74	88.9577
						1320	88.1	1320	90.1	1460	81.9	1460	82.6	1463.22	88.9599
						1320	88.1	1320	90	1460	81.8	1460	82.5	1463.71	88.962
						1320	88.1	1320	90	1460	81.7	1460	82.4	1464.19	88.9599
						1320	88.1	1320	89.9	1460	81.7	1460	82.3	1464.67	88.9501
						1320	88.1	1320	89.9	1470	81.7	1470	82.3	1465.15	88.9315
						1320	88.2	1320	89.9	1470	81.7	1470	82.3	1465.63	88.9062
						1320	88.2	1320	89.8	1470	81.9	1470	82.5	1466.12	88.8787
						1330	88.2	1330	89.8	1470	82.1	1470	82.7	1466.6	88.8542
						1330	88.2	1330	89.7	1470	82.4	1470	83	1467.08	88.8374
						1330	88.2	1330	89.7	1470	82.7	1470	83.3	1467.56	88.831
						1330	88.2	1330	89.7	1470	83.1	1470	83.8	1468.05	88.8361
						1330	88.2	1330	89.6	1470	83.6	1470	84.2	1468.53	88.8529
						1330	88.2	1330	89.6	1470	84.1	1470	84.7	1469.01	88.881
						1330	88.2	1330	89.6	1470	84.5	1470	85.2	1469.49	88.9204
						1330	88.2	1330	89.5	1470	85	1470	85.7	1469.97	88.9713
						1330	88.2	1330	89.5	1470	85.5	1470	86.1	1470.46	89.0341
						1330	88.2	1330	89.5	1470	85.9	1470	86.6	1470.94	89.1079
						1330	88.2	1330	89.5	1470	86.4	1470	87	1471.42	89.1888
						1330	88.3	1330	89.4	1470	86.8	1470	87.4	1471.9	89.2695
						1330	88.3	1330	89.4	1470	87.2	1470	87.7	1472.38	89.34
						1330	88.3	1330	89.4	1470	87.5	1470	88.1	1472.87	89.392
						1330	88.3	1330	89.4	1470	87.8	1470	88.3	1473.35	89.4228
						1330	88.3	1330	89.4	1470	88	1470	88.5	1473.83	89.4359
						1330	88.3	1330	89.3	1470	88.1	1470	88.7	1474.31	89.4379
						1330	88.2	1330	89.3	1470	88.3	1470	88.8	1474.8	89.4351
						1330	88.2	1330	89.3	1480	88.4	1480	89	1475.28	89.4317
						1330	88.2	1330	89.3	1480	88.5	1480	89.1	1475.76	89.4287
						1330	88.2	1330	89.3	1480	88.7	1480	89.3	1476.24	89.4254
						1340	88.2	1340	89.3	1480	88.8	1480	89.5	1476.72	89.4207
						1340	88.2	1340	89.3	1480	89	1480	89.6	1477.21	89.4146
						1340	88.2	1340	89.2	1480	89.2	1480	89.8	1477.69	89.4085
						1340	88.3	1340	89.2	1480	89.3	1480	90	1478.17	89.4046
						1340	88.3	1340	89.2	1480	89.5	1480	90.2	1478.65	89.4051
						1340	88.3	1340	89.2	1480	89.7	1480	90.3	1479.13	89.4109
						1340	88.3	1340	89.2	1480	89.8	1480	90.5	1479.62	89.4215
						1340	88.3	1340	89.2	1480	90	1480	90.7	1480.1	89.435
						1340	88.3	1340	89.2	1480	90.2	1480	90.9	1480.58	89.4488
						1340	88.3	1340	89.2	1480	90.4	1480	91.1	1481.06	89.4604
						1340	88.3	1340	89.2	1480	90.7	1480	91.3	1481.55	89.4688
						1340	88.3	1340	89.3	1480	90.9	1480	91.5	1482.03	89.4743
						1340	88.3	1340	89.3	1480	91.1	1480	91.7	1482.51	89.4785
						1340	88.3	1340	89.3	1480	91.3	1480	91.9	1482.99	89.4829
						1340	88.2	1340	89.3	1480	91.5	1480	92.2	1483.47	89.4891
						1340	88.2	1340	89.3	1480	91.7	1480	92.4	1483.95	89.4976
						1340	88.2	1340	89.3	1480	91.9	1480	92.6	1484.44	89.5086
						1340	88.2	1340	89.4	1480	92.1	1480	92.8	1484.92	89.5219
						1340	88.2	1340	89.4	1490	92.3	1490	93	1485.4	89.5376
						1340	88.2	1340	89.4	1490	92.5	1490	93.2	1485.88	89.5556
						1350	88.2	1350	89.5	1490	92.7	1490	93.4	1486.37	89.576
						1350	88.2	1350	89.5	1490	92.9	1490	93.6	1486.85	89.5982
						1350	88.2	1350	89.5	1490	93.2	1490	93.8	1487.33	89.6214
						1350	88.2	1350	89.5	1490	93.3	1490	93.9	1487.81	89.6438
						1350	88.2	1350	89.6	1490	93.5	1490	94.1	1488.29	89.6638
						1350	88.2	1350	89.6	1490	93.7	1490	94.3	1488.78	89.6796
						1350	88.2	1350	89.6	1490	93.9	1490	94.4	1489.26	89.6896
						1350	88.2	1350	89.6	1490	94	1490	94.6	1489.74	89.6924
						1350	88.2	1350	89.6	1490	94.1	1490	94.7	1490.22	89.6872
						1350	88.2	1350	89.6	1490	94.2	1490	94.8	1490.7	89.674
						1350	88.2	1350	89.6	1490	94.3	1490	94.9	1491.19	89.6537
						1350	88.2	1350	89.6	1490	94.4	1490	95	1491.67	89.6286
						1350	88.2	1350	89.7	1490	94.5	1490	95.1	1492.15	89.6017
						1350	88.2	1350	89.7	1490	94.5	1490	95.2	1492.63	89.5765
						1350	88.2	1350	89.7	1490	94.6	1490	95.3	1493.12	89.5562
						1350	88.2	1350	89.7	1490	94.6	1490	95.3	1493.6	89.5434
						1350	88.2	1350	89.7	1490	94.7	1490	95.4	1494.08	89.5396
						1350	88.2	1350	89.7	1490	94.8	1490	95.4	1494.56	89.5443
						1350	88.2	1350	89.6	1500	94.9	1500	95.5	1495.04	89.5554
						1350	88.2	1350	89.6	1500	95	1500	95.6	1495.53	89.5686
						1350	88.1	1350	89.6	1500	95.1	1500	95.7	1496.01	89.579
						1360	88.1	1360	89.6	1500	95.1	1500	95.7	1496.49	89.5827
						1360	88.1	1360	89.6	1500	95.2	1500	95.8	1496.97	89.578
						1360	88.1	1360	89.6	1500	95.3	1500	95.9	1497.45	89.566
						1360	88.1	1360	89.6	1500	95.3	1500	95.9	1497.94	89.5489
						1360	88.1	1360	89.5	1500	95.4	1500	96	1498.42	89.5288
						1360	88.1	1360	89.5	1500	95.4	1500	96	1498.9	89.5068
						1360	88.1	1360	89.5	1500	95.5	1500	96.1	1499.38	89.4832
						1360	88.1	1360	89.5	1500	95.5	1500	96.1	1499.87	89.458
						1360	88.1	1360	89.4	1500	95.5	1500	96.2	1500.35	89.4315
						1360	88.1	1360	89.4	1500	95.6	1500	96.2	1500.83	89.4048
						1360	88.1	1360	89.4	1500	95.6	1500	96.2	1501.31	89.3796
						1360	88.1	1360	89.4	1500	95.6	1500	96.3	1501.79	89.3577
						1360	88.1	1360	89.3	1500	95.7	1500	96.3	1502.28	89.3403
						1360	88.2	1360	89.3	1500	95.7	1500	96.3	1502.76	89.3285
						1360	88.2	1360	89.3	1500	95.7	1500	96.4	1503.24	89.3232
						1360	88.2	1360	89.2	1500	95.8	1500	96.4	1503.72	89.3254
[truncated: 4,886 more rows]

## Sheet: Figure 3
					3B													3C			3D
	Bare	GA-egg white	9,10-phen-GA-egg white		Scan rate (V/s)	0.0025	0.005	0.01	0.025	0.05	0.075	0.1	0.125	0.15	0.175	0.2						0 mM	20 mM
Potential (V)	Current (uA)	Current (uA)	Current (uA)		Potential (V)	Current (uA)	Current (uA)	Current (uA)	Current (uA)	Current (uA)	Current (uA)	Current (uA)	Current (uA)	Current (uA)	Current (uA)	Current (uA)		Square scan rate (V/s)1/2	Current (µA)		Potential (V)	Current (uA)	Current (uA)
-0.4	-6.66	-6.55875	-12.25		-0.4	-8.26189	-9.5	-12.25	-16.3375	-18.6125	-21.1625	-22.325	-23.6	-25.85	-27.5625	-27.4375		0.05	3.08998		-0.35	-12.6188	-5.865
-0.398	-6.46458	-6.36833	-11.7708		-0.398	-8.20422	-9.31667	-11.7708	-15.7042	-17.7417	-20.0292	-20.95	-22.0208	-24.075	-25.6	-25.8125		0.0707107	4.92599		-0.348	-11.9592	-5.4575
-0.396	-6.28542	-6.18958	-11.3583		-0.396	-8.14666	-9.15417	-11.3583	-15.1417	-17.025	-19.1375	-19.8917	-20.7958	-22.6792	-24.025	-24.5208		0.1	7.5382		-0.346	-11.3554	-5.08625
-0.394	-6.11583	-6.0225	-11.0167		-0.394	-8.0892	-9.00833	-11.0167	-14.65	-16.4625	-18.475	-19.1417	-19.925	-21.6708	-22.8667	-23.5417		0.158114	13.7861		-0.344	-10.8317	-4.76875
-0.392	-5.955	-5.86292	-10.725		-0.392	-8.03186	-8.87917	-10.725	-14.2042	-15.9625	-17.9	-18.5167	-19.2208	-20.8625	-21.95	-22.7042		0.223607	21.5959		-0.342	-10.3688	-4.49458
-0.39	-5.79917	-5.70958	-10.4542		-0.39	-7.97461	-8.75833	-10.4542	-13.7875	-15.5042	-17.3625	-17.9417	-18.5917	-20.15	-21.1583	-21.9458		0.273861	28.0815		-0.34	-9.95375	-4.25583
-0.388	-5.6525	-5.56	-10.2125		-0.388	-7.91748	-8.65	-10.2125	-13.4	-15.075	-16.8667	-17.3958	-18.0125	-19.5083	-20.4417	-21.2583		0.316228	33.5439		-0.338	-9.57792	-4.04458
-0.386	-5.50958	-5.41208	-9.9875		-0.386	-7.86045	-8.5375	-9.9875	-13.0292	-14.675	-16.4	-16.8875	-17.4625	-18.9167	-19.7875	-20.6125		0.353553	38.5059		-0.336	-9.23583	-3.85625
-0.384	-5.37292	-5.26917	-9.79167		-0.384	-7.80352	-8.4375	-9.79167	-12.6875	-14.2917	-15.9542	-16.4042	-16.9458	-18.3583	-19.175	-20.0042		0.387298	43.4635		-0.334	-8.925	-3.68667
-0.382	-5.24125	-5.13125	-9.6		-0.382	-7.74671	-8.33333	-9.6	-12.3542	-13.925	-15.5292	-15.95	-16.4542	-17.8208	-18.6083	-19.4333		0.41833	47.8778		-0.332	-8.63708	-3.535
-0.38	-5.1175	-5.00333	-9.42917		-0.38	-7.68999	-8.24583	-9.42917	-12.0542	-13.5833	-15.1375	-15.5375	-16.0167	-17.3375	-18.0958	-18.9333		0.447214	49.9491		-0.33	-8.36833	-3.39792
-0.378	-4.99125	-4.87333	-9.2625		-0.378	-7.63339	-8.15	-9.2625	-11.75	-13.2375	-14.7333	-15.1083	-15.5583	-16.8292	-17.5625	-18.4					-0.328	-8.11708	-3.275
-0.376	-4.86833	-4.74667	-9.10833		-0.376	-7.57689	-8.05833	-9.10833	-11.475	-12.9167	-14.35	-14.7	-15.1333	-16.3542	-17.0375	-17.8875					-0.326	-7.88625	-3.16167
-0.374	-4.75	-4.62208	-8.9625		-0.374	-7.5205	-7.97083	-8.9625	-11.2125	-12.625	-13.9958	-14.3083	-14.7208	-15.8917	-16.5417	-17.3875					-0.324	-7.67	-3.05875
-0.372	-4.63542	-4.505	-8.8125		-0.372	-7.46422	-7.87917	-8.8125	-10.9583	-12.3333	-13.6583	-13.9333	-14.3208	-15.4542	-16.0667	-16.9167					-0.322	-7.46792	-2.96417
-0.37	-4.52375	-4.39083	-8.67917		-0.37	-7.40804	-7.79583	-8.67917	-10.7083	-12.0417	-13.325	-13.5792	-13.9292	-15.0125	-15.6083	-16.4708					-0.32	-7.27167	-2.87708
-0.368	-4.41167	-4.2775	-8.54583		-0.368	-7.35197	-7.70417	-8.54583	-10.4625	-11.7542	-12.9875	-13.2167	-13.5542	-14.5917	-15.1625	-16.0167					-0.318	-7.08375	-2.79542
-0.366	-4.30458	-4.16375	-8.42917		-0.366	-7.296	-7.625	-8.42917	-10.2375	-11.4875	-12.6708	-12.8833	-13.1917	-14.1917	-14.7458	-15.5958					-0.316	-6.90792	-2.71917
-0.364	-4.20042	-4.05417	-8.3125		-0.364	-7.24014	-7.54583	-8.3125	-10.025	-11.2375	-12.3625	-12.5625	-12.8458	-13.8167	-14.3375	-15.1792					-0.314	-6.73875	-2.64708
-0.362	-4.09875	-3.94958	-8.19583		-0.362	-7.18439	-7.475	-8.19583	-9.82083	-10.9833	-12.0667	-12.2583	-12.5042	-13.4417	-13.925	-14.7792					-0.312	-6.57708	-2.5825
-0.36	-4.00042	-3.84917	-8.08333		-0.36	-7.13359	-7.4	-8.08333	-9.625	-10.7333	-11.775	-11.9417	-12.1708	-13.0792	-13.525	-14.3917					-0.31	-6.41833	-2.52333
-0.358	-3.90542	-3.75042	-7.96667		-0.358	-7.08172	-7.325	-7.96667	-9.42917	-10.4875	-11.4958	-11.6292	-11.8542	-12.7208	-13.1458	-14.0125					-0.308	-6.26708	-2.46708
-0.356	-3.81167	-3.65083	-7.85833		-0.356	-7.02916	-7.24583	-7.85833	-9.24167	-10.2417	-11.2208	-11.325	-11.5417	-12.3667	-12.7792	-13.6417					-0.306	-6.1225	-2.4125
-0.354	-3.71917	-3.555	-7.74583		-0.354	-6.97602	-7.17083	-7.74583	-9.05417	-10.0167	-10.9542	-11.0458	-11.25	-12.0292	-12.4208	-13.2625					-0.304	-5.98292	-2.36167
-0.352	-3.62958	-3.46	-7.64583		-0.352	-6.92252	-7.09167	-7.64583	-8.875	-9.7875	-10.6875	-10.7708	-10.9458	-11.7042	-12.0625	-12.9083					-0.302	-5.84958	-2.31333
-0.35	-3.54458	-3.37208	-7.54583		-0.35	-6.86855	-7.02083	-7.54583	-8.70417	-9.58333	-10.4375	-10.5125	-10.6708	-11.4042	-11.7292	-12.5958					-0.3	-5.71958	-2.26708
-0.348	-3.45917	-3.28333	-7.45		-0.348	-6.81397	-6.94583	-7.45	-8.5375	-9.36667	-10.175	-10.2375	-10.3792	-11.0833	-11.3833	-12.2792					-0.298	-5.59542	-2.22375
-0.346	-3.375	-3.20083	-7.34583		-0.346	-6.75848	-6.87917	-7.34583	-8.3875	-9.15833	-9.93333	-9.97917	-10.1042	-10.7708	-11.0583	-11.975					-0.296	-5.47292	-2.1825
-0.344	-3.29292	-3.11708	-7.24583		-0.344	-6.7022	-6.80833	-7.24583	-8.22917	-8.94167	-9.68333	-9.71667	-9.825	-10.4542	-10.725	-11.65					-0.294	-5.35625	-2.14417
-0.342	-3.21458	-3.03667	-7.14167		-0.342	-6.64497	-6.73333	-7.14167	-8.07917	-8.7375	-9.45	-9.46667	-9.56667	-10.1583	-10.4083	-11.3375					-0.292	-5.24333	-2.10417
-0.34	-3.13875	-2.95458	-7.05		-0.34	-6.58726	-6.65417	-7.05	-7.91667	-8.54583	-9.20833	-9.21667	-9.30833	-9.875	-10.1042	-11.0208					-0.29	-5.13208	-2.06708
-0.338	-3.06208	-2.87708	-6.95417		-0.338	-6.52891	-6.58333	-6.95417	-7.76667	-8.35833	-8.97917	-8.97917	-9.05833	-9.59167	-9.80833	-10.7208					-0.288	-5.02458	-2.03125
-0.336	-2.98875	-2.80042	-6.87083		-0.336	-6.46998	-6.50833	-6.87083	-7.60833	-8.17083	-8.75417	-8.74583	-8.8125	-9.3125	-9.51667	-10.4375					-0.286	-4.91917	-1.9975
-0.334	-2.91625	-2.72792	-6.775		-0.334	-6.41054	-6.43333	-6.775	-7.47083	-7.99167	-8.5375	-8.52917	-8.57083	-9.0375	-9.22917	-10.1583					-0.284	-4.8175	-1.96417
-0.332	-2.84625	-2.65583	-6.68333		-0.332	-6.3506	-6.35417	-6.68333	-7.32917	-7.81667	-8.325	-8.30417	-8.33333	-8.76667	-8.94167	-9.88333					-0.282	-4.71958	-1.93042
-0.33	-2.77708	-2.58833	-6.59167		-0.33	-6.29034	-6.28333	-6.59167	-7.2	-7.64583	-8.11667	-8.09167	-8.09583	-8.5125	-8.66667	-9.6					-0.28	-4.62083	-1.89917
-0.328	-2.71042	-2.52042	-6.50833		-0.328	-6.22978	-6.21667	-6.50833	-7.0625	-7.47083	-7.9125	-7.875	-7.87083	-8.25833	-8.39583	-9.32917					-0.278	-4.52542	-1.8675
-0.326	-2.6475	-2.45583	-6.425		-0.326	-6.16882	-6.14167	-6.425	-6.9375	-7.30417	-7.7125	-7.66667	-7.65417	-8.02083	-8.14167	-9.05417					-0.276	-4.43042	-1.83792
-0.324	-2.58292	-2.39083	-6.32917		-0.324	-6.10755	-6.075	-6.32917	-6.8125	-7.14583	-7.51667	-7.45833	-7.44167	-7.77083	-7.8875	-8.80833					-0.274	-4.33917	-1.80917
-0.322	-2.52167	-2.32917	-6.23333		-0.322	-6.04593	-5.99583	-6.23333	-6.68333	-6.9875	-7.32917	-7.25	-7.23333	-7.525	-7.63333	-8.55833					-0.272	-4.25042	-1.78208
-0.32	-2.46125	-2.26708	-6.14167		-0.32	-5.98431	-5.92083	-6.14167	-6.55417	-6.82917	-7.14167	-7.0375	-7.02083	-7.28333	-7.3625	-8.30833					-0.27	-4.16292	-1.75292
-0.318	-2.405	-2.20875	-6.05833		-0.318	-5.92268	-5.84167	-6.05833	-6.42917	-6.67083	-6.9625	-6.84583	-6.82083	-7.05417	-7.1125	-8.05833					-0.268	-4.07875	-1.72458
-0.316	-2.34875	-2.1525	-5.97917		-0.316	-5.86112	-5.775	-5.97917	-6.325	-6.53333	-6.80417	-6.6875	-6.64583	-6.87083	-6.89583	-7.8625					-0.266	-3.995	-1.69417
-0.314	-2.29083	-2.09583	-5.89583		-0.314	-5.79906	-5.70833	-5.89583	-6.20417	-6.38333	-6.61667	-6.50417	-6.4375	-6.64583	-6.66667	-7.62917					-0.264	-3.91333	-1.66833
-0.312	-2.23458	-2.03958	-5.80833		-0.312	-5.73717	-5.64583	-5.80833	-6.09167	-6.2375	-6.4375	-6.3125	-6.22917	-6.42083	-6.42917	-7.39583					-0.262	-3.83083	-1.64208
-0.31	-2.18167	-1.98625	-5.72083		-0.31	-5.67536	-5.57917	-5.72083	-5.97083	-6.09167	-6.26667	-6.125	-6.02917	-6.19583	-6.19583	-7.1375					-0.26	-3.75042	-1.61792
-0.308	-2.12875	-1.93375	-5.6375		-0.308	-5.61415	-5.5125	-5.6375	-5.8625	-5.95	-6.10833	-5.95	-5.85	-5.9875	-5.96667	-6.9125					-0.258	-3.67333	-1.59125
-0.306	-2.07625	-1.88417	-5.55833		-0.306	-5.55317	-5.4375	-5.55833	-5.75417	-5.8125	-5.94167	-5.77917	-5.675	-5.7875	-5.74583	-6.69167					-0.256	-3.5975	-1.56583
-0.304	-2.02542	-1.835	-5.47917		-0.304	-5.49251	-5.3625	-5.47917	-5.65833	-5.6875	-5.78333	-5.625	-5.51667	-5.59167	-5.5375	-6.4875					-0.254	-3.52375	-1.54
-0.302	-1.98	-1.78917	-5.4		-0.302	-5.43232	-5.29167	-5.4	-5.56667	-5.5625	-5.625	-5.46667	-5.3375	-5.39583	-5.33333	-6.28333					-0.252	-3.45208	-1.51708
-0.3	-1.93458	-1.74292	-5.32083		-0.3	-5.37256	-5.22083	-5.32083	-5.47083	-5.44167	-5.4875	-5.325	-5.17917	-5.20833	-5.1375	-6.09583					-0.25	-3.38208	-1.49
-0.298	-1.89	-1.69958	-5.25		-0.298	-5.3134	-5.15833	-5.25	-5.37083	-5.31667	-5.3375	-5.15833	-4.99583	-5.0125	-4.9375	-5.90417					-0.248	-3.31167	-1.46583
-0.296	-1.8425	-1.655	-5.175		-0.296	-5.25496	-5.09167	-5.175	-5.26667	-5.19583	-5.19167	-5.00417	-4.83333	-4.82083	-4.73333	-5.7					-0.246	-3.24125	-1.44042
-0.294	-1.79917	-1.6125	-5.1		-0.294	-5.19738	-5.03333	-5.1	-5.175	-5.07917	-5.05	-4.84583	-4.67083	-4.64167	-4.5375	-5.50833					-0.244	-3.1725	-1.41792
-0.292	-1.75542	-1.57042	-5.01667		-0.292	-5.14107	-4.975	-5.01667	-5.08333	-4.96667	-4.9125	-4.69583	-4.51667	-4.47083	-4.34583	-5.31667					-0.242	-3.10542	-1.39417
-0.29	-1.71458	-1.53042	-4.94167		-0.29	-5.08581	-4.9125	-4.94167	-4.99167	-4.84583	-4.775	-4.5375	-4.35833	-4.3	-4.1625	-5.125					-0.24	-3.03917	-1.37083
-0.288	-1.67542	-1.4925	-4.87083		-0.288	-5.03188	-4.84167	-4.87083	-4.9	-4.7375	-4.64167	-4.39583	-4.20417	-4.12917	-3.975	-4.9375					-0.238	-2.97417	-1.34625
-0.286	-1.63625	-1.45542	-4.80417		-0.286	-4.97887	-4.775	-4.80417	-4.81667	-4.62917	-4.52083	-4.2625	-4.05417	-3.95833	-3.79583	-4.7625					-0.236	-2.90958	-1.32208
-0.284	-1.60042	-1.42	-4.73333		-0.284	-4.92697	-4.72083	-4.73333	-4.7375	-4.52917	-4.39583	-4.14167	-3.9125	-3.8	-3.625	-4.59167					-0.234	-2.84792	-1.29917
-0.282	-1.56208	-1.38458	-4.67083		-0.282	-4.87598	-4.6625	-4.67083	-4.65417	-4.42083	-4.26667	-4.00417	-3.75833	-3.64167	-3.44583	-4.4					-0.232	-2.78708	-1.27583
-0.28	-1.5275	-1.34833	-4.60833		-0.28	-4.82618	-4.60833	-4.60833	-4.56667	-4.31667	-4.13333	-3.87083	-3.62083	-3.47917	-3.2625	-4.2125					-0.23	-2.72917	-1.25125
-0.278	-1.49083	-1.31458	-4.54583		-0.278	-4.77736	-4.54583	-4.54583	-4.48333	-4.21667	-4.00833	-3.73333	-3.46667	-3.30833	-3.08333	-4.025					-0.228	-2.67125	-1.22542
-0.276	-1.45667	-1.28208	-4.47917		-0.276	-4.72992	-4.49583	-4.47917	-4.40833	-4.12083	-3.8875	-3.6	-3.32917	-3.1375	-2.90833	-3.85					-0.226	-2.61292	-1.2025
-0.274	-1.42167	-1.25125	-4.41667		-0.274	-4.68377	-4.4375	-4.41667	-4.3375	-4.025	-3.77083	-3.46667	-3.17083	-2.975	-2.7375	-3.67083					-0.224	-2.55458	-1.18208
-0.272	-1.38958	-1.22042	-4.35417		-0.272	-4.63875	-4.3875	-4.35417	-4.27083	-3.92917	-3.65833	-3.3375	-3.03333	-2.82083	-2.5625	-3.4875					-0.222	-2.495	-1.16125
-0.27	-1.35917	-1.19083	-4.3		-0.27	-4.59453	-4.3375	-4.3	-4.19583	-3.83333	-3.5375	-3.20417	-2.88333	-2.65833	-2.38333	-3.30833					-0.22	-2.43792	-1.1375
-0.268	-1.32875	-1.16333	-4.24583		-0.268	-4.55126	-4.2875	-4.24583	-4.12083	-3.7375	-3.42083	-3.06667	-2.74583	-2.49583	-2.20833	-3.12917					-0.218	-2.38	-1.11125
-0.266	-1.29958	-1.13375	-4.19167		-0.266	-4.50882	-4.24167	-4.19167	-4.04583	-3.64167	-3.29583	-2.92917	-2.59583	-2.32917	-2.025	-2.95					-0.216	-2.3275	-1.08667
-0.264	-1.27	-1.10458	-4.13333		-0.264	-4.46754	-4.2	-4.13333	-3.975	-3.55	-3.17083	-2.79167	-2.44583	-2.1625	-1.84167	-2.75417					-0.214	-2.27333	-1.06333
-0.262	-1.24167	-1.07583	-4.075		-0.262	-4.42703	-4.15833	-4.075	-3.90417	-3.45	-3.04167	-2.65833	-2.29583	-1.99583	-1.65833	-2.55					-0.212	-2.22125	-1.04167
-0.26	-1.21333	-1.05	-4.025		-0.26	-4.38732	-4.10833	-4.025	-3.82917	-3.35	-2.92083	-2.51667	-2.14167	-1.81667	-1.475	-2.35833					-0.21	-2.17042	-1.01875
-0.258	-1.18667	-1.02292	-3.9625		-0.258	-4.34872	-4.05417	-3.9625	-3.75417	-3.23333	-2.79167	-2.375	-1.975	-1.62917	-1.28333	-2.14583					-0.208	-2.11958	-0.99542
-0.256	-1.16042	-0.99667	-3.9		-0.256	-4.31069	-4.00417	-3.9	-3.67917	-3.13333	-2.66667	-2.23333	-1.8125	-1.44583	-1.0875	-1.95833					-0.206	-2.07	-0.96958
-0.254	-1.13458	-0.97167	-3.84583		-0.254	-4.27298	-3.95833	-3.84583	-3.60417	-3.025	-2.5375	-2.08333	-1.65	-1.27917	-0.89583	-1.74167					-0.204	-2.01875	-0.94417
-0.252	-1.11	-0.94917	-3.8		-0.252	-4.23499	-3.91667	-3.8	-3.5375	-2.94167	-2.44167	-1.9625	-1.525	-1.14167	-0.72917	-1.57917					-0.202	-1.96917	-0.91708
-0.25	-1.08458	-0.92542	-3.75417		-0.25	-4.19688	-3.87083	-3.75417	-3.45833	-2.83333	-2.30417	-1.79583	-1.34583	-0.94583	-0.50833	-1.35					-0.2	-1.92042	-0.8925
-0.248	-1.05917	-0.90208	-3.69583		-0.248	-4.15827	-3.82917	-3.69583	-3.38333	-2.725	-2.15833	-1.64167	-1.16667	-0.73333	-0.27917	-1.125					-0.198	-1.87083	-0.86833
-0.246	-1.035	-0.88	-3.6375		-0.246	-4.11896	-3.77917	-3.6375	-3.3	-2.6125	-2	-1.47917	-0.975	-0.50833	-0.0625	-0.86667					-0.196	-1.82167	-0.84542
-0.244	-1.01375	-0.85875	-3.57917		-0.244	-4.0789	-3.725	-3.57917	-3.22083	-2.4875	-1.85417	-1.31667	-0.79583	-0.3	0.14167	-0.625					-0.194	-1.77208	-0.82083
-0.242	-0.99208	-0.83583	-3.5125		-0.242	-4.03785	-3.66667	-3.5125	-3.13333	-2.36667	-1.70417	-1.14583	-0.60417	-0.09583	0.35417	-0.375					-0.192	-1.72375	-0.79292
-0.24	-0.97083	-0.81333	-3.45		-0.24	-3.99536	-3.625	-3.45	-3.05	-2.24167	-1.55833	-0.9625	-0.4125	0.09583	0.58333	-0.15					-0.19	-1.67667	-0.76542
-0.238	-0.94792	-0.79125	-3.38333		-0.238	-3.95091	-3.57917	-3.38333	-2.95833	-2.11667	-1.39583	-0.775	-0.20417	0.30417	0.8375	0.09167					-0.188	-1.6325	-0.73708
-0.236	-0.92583	-0.77125	-3.325		-0.236	-3.9045	-3.525	-3.325	-2.875	-1.9875	-1.24167	-0.5875	-0.01667	0.53333	1.09167	0.32917					-0.186	-1.58375	-0.70583
-0.234	-0.905	-0.7525	-3.2625		-0.234	-3.85613	-3.45833	-3.2625	-2.7875	-1.85833	-1.08333	-0.4125	0.16667	0.76667	1.3375	0.575					-0.184	-1.53542	-0.67417
-0.232	-0.88542	-0.73375	-3.19583		-0.232	-3.80532	-3.4	-3.19583	-2.69167	-1.71667	-0.90833	-0.225	0.3625	1.00833	1.58333	0.85833					-0.182	-1.48542	-0.64292
-0.23	-0.86667	-0.71542	-3.125		-0.23	-3.7517	-3.34583	-3.125	-2.5875	-1.575	-0.72083	-0.03333	0.59167	1.25417	1.85417	1.14583					-0.18	-1.435	-0.61292
-0.228	-0.84917	-0.69708	-3.05833		-0.228	-3.6947	-3.2875	-3.05833	-2.48333	-1.42917	-0.52917	0.15833	0.83333	1.5	2.1375	1.44583					-0.178	-1.38625	-0.57917
-0.226	-0.83	-0.67792	-2.98333		-0.226	-3.63368	-3.22083	-2.98333	-2.37917	-1.26667	-0.325	0.375	1.09583	1.77917	2.45417	1.75833					-0.176	-1.33417	-0.54375
-0.224	-0.81375	-0.65958	-2.9		-0.224	-3.56851	-3.14583	-2.9	-2.2625	-1.1	-0.12083	0.60833	1.35833	2.08333	2.79167	2.1					-0.174	-1.28583	-0.50625
-0.222	-0.79458	-0.64167	-2.81667		-0.222	-3.4988	-3.07083	-2.81667	-2.14167	-0.92917	0.07917	0.8625	1.62917	2.4	3.12083	2.45833					-0.172	-1.23083	-0.4675
-0.22	-0.77875	-0.62833	-2.72917		-0.22	-3.42477	-2.9875	-2.72917	-2.0125	-0.75417	0.27917	1.10833	1.9	2.7	3.45417	2.80833					-0.17	-1.18083	-0.42917
-0.218	-0.76042	-0.61333	-2.6375		-0.218	-3.3461	-2.90417	-2.6375	-1.87917	-0.55417	0.49583	1.36667	2.1875	3.00833	3.77083	3.18333					-0.168	-1.12583	-0.38875
-0.216	-0.74292	-0.59792	-2.5375		-0.216	-3.26221	-2.81667	-2.5375	-1.72917	-0.34583	0.7375	1.64583	2.50417	3.34167	4.12917	3.575					-0.166	-1.07167	-0.34542
-0.214	-0.72625	-0.57875	-2.42917		-0.214	-3.17224	-2.72917	-2.42917	-1.57083	-0.125	1.00417	1.95	2.83333	3.70833	4.50417	4					-0.164	-1.01792	-0.30333
-0.212	-0.71125	-0.56333	-2.3125		-0.212	-3.07566	-2.62917	-2.3125	-1.39583	0.0875	1.27917	2.25833	3.17917	4.07917	4.90833	4.41667					-0.162	-0.96292	-0.25833
-0.21	-0.69875	-0.54708	-2.1875		-0.21	-2.97227	-2.525	-2.1875	-1.225	0.3125	1.56667	2.5625	3.52083	4.45417	5.32083	4.85417					-0.16	-0.9075	-0.21167
-0.208	-0.685	-0.5325	-2.05417		-0.208	-2.86194	-2.40417	-2.05417	-1.0375	0.54583	1.86667	2.8875	3.8875	4.85	5.74167	5.2875					-0.158	-0.8475	-0.16083
-0.206	-0.67083	-0.51708	-1.9125		-0.206	-2.74547	-2.275	-1.9125	-0.8375	0.81667	2.2	3.25	4.275	5.26667	6.17917	5.76667					-0.156	-0.78792	-0.11
-0.204	-0.65542	-0.5025	-1.75		-0.204	-2.62304	-2.13333	-1.75	-0.62083	1.10417	2.5375	3.6375	4.67917	5.7125	6.6375	6.2625					-0.154	-0.73042	-0.06042
-0.202	-0.64167	-0.48833	-1.57917		-0.202	-2.4934	-1.9875	-1.57917	-0.39167	1.40417	2.89167	4.03333	5.1	6.17083	7.10833	6.7625					-0.152	-0.67125	-0.0075
-0.2	-0.6275	-0.47583	-1.4125		-0.2	-2.35635	-1.82917	-1.4125	-0.15417	1.725	3.26667	4.44167	5.53333	6.6375	7.60833	7.30417					-0.15	-0.61042	0.04542
-0.198	-0.61417	-0.4625	-1.23333		-0.198	-2.21167	-1.66667	-1.23333	0.08333	2.05417	3.67083	4.87917	6	7.13333	8.1375	7.85833					-0.148	-0.5475	0.10083
-0.196	-0.60042	-0.45	-1.0375		-0.196	-2.06036	-1.49583	-1.0375	0.34167	2.41667	4.0875	5.32917	6.4875	7.64167	8.69167	8.46667					-0.146	-0.48667	0.15708
-0.194	-0.58833	-0.43542	-0.81667		-0.194	-1.9023	-1.3125	-0.81667	0.62917	2.8	4.52917	5.80833	7.00833	8.19583	9.26667	9.06667					-0.144	-0.425	0.21833
-0.192	-0.57583	-0.42208	-0.58333		-0.192	-1.73767	-1.1125	-0.58333	0.95417	3.22083	5	6.32083	7.55417	8.775	9.87083	9.70417					-0.142	-0.36083	0.28042
-0.19	-0.56208	-0.40792	-0.3375		-0.19	-1.56606	-0.89167	-0.3375	1.29167	3.65	5.49583	6.85417	8.13333	9.38333	10.5125	10.3708					-0.14	-0.29542	0.33958
-0.188	-0.55042	-0.39667	-0.10417		-0.188	-1.38767	-0.675	-0.10417	1.61667	4.05833	5.95417	7.35833	8.675	9.96667	11.1167	11.0042					-0.138	-0.23167	0.395
-0.186	-0.53875	-0.38542	0.14583		-0.186	-1.2024	-0.44167	0.14583	1.99583	4.525	6.475	7.91667	9.27917	10.6083	11.7792	11.7125					-0.136	-0.17083	0.45083
-0.184	-0.52875	-0.37458	0.40833		-0.184	-1.01094	-0.20417	0.40833	2.38333	5.0125	7.01667	8.50833	9.89583	11.2625	12.45	12.425					-0.134	-0.1125	0.5075
-0.182	-0.51625	-0.3625	0.7		-0.182	-0.81334	0.025	0.7	2.8	5.53333	7.60833	9.14167	10.5667	11.9542	13.1792	13.1958					-0.132	-0.05417	0.56583
-0.18	-0.50542	-0.34917	1.01667		-0.18	-0.60944	0.27083	1.01667	3.22917	6.07917	8.22083	9.8	11.2708	12.675	13.9333	13.9875					-0.13	0.00583	0.62292
-0.178	-0.49333	-0.33708	1.3375		-0.178	-0.40008	0.53333	1.3375	3.6875	6.63333	8.85	10.4708	11.9833	13.4292	14.7167	14.8167					-0.128	0.06417	0.67917
-0.176	-0.48417	-0.32458	1.67083		-0.176	-0.18616	0.8125	1.67083	4.14583	7.19583	9.48333	11.1542	12.7083	14.1958	15.525	15.6542					-0.126	0.12	0.73
-0.174	-0.47333	-0.31292	2.0125		-0.174	0.03091	1.10417	2.0125	4.625	7.77917	10.1583	11.8667	13.45	14.9833	16.35	16.525					-0.124	0.17042	0.77625
-0.172	-0.46292	-0.30042	2.375		-0.172	0.25052	1.3875	2.375	5.1125	8.39167	10.8458	12.6083	14.2375	15.8042	17.2125	17.4125					-0.122	0.22375	0.825
-0.17	-0.45208	-0.29	2.72917		-0.17	0.47088	1.67917	2.72917	5.60833	9.025	11.5417	13.35	15.0333	16.6375	18.0708	18.3083					-0.12	0.27208	0.87167
-0.168	-0.44208	-0.27958	3.09167		-0.168	0.69044	1.96667	3.09167	6.10417	9.65833	12.2375	14.1	15.8542	17.4875	18.9458	19.2167					-0.118	0.31458	0.91042
-0.166	-0.43208	-0.27	3.45417		-0.166	0.90733	2.25833	3.45417	6.6125	10.3042	12.9708	14.875	16.6792	18.3542	19.8333	20.1708					-0.116	0.35583	0.94583
-0.164	-0.4225	-0.26125	3.81667		-0.164	1.12036	2.54167	3.81667	7.1125	10.925	13.6958	15.6583	17.5167	19.225	20.7417	21.1167					-0.114	0.39333	0.97833
-0.162	-0.41208	-0.25	4.1625		-0.162	1.32784	2.82083	4.1625	7.61667	11.5708	14.425	16.45	18.3375	20.1042	21.6667	22.0792					-0.112	0.42583	1.0075
-0.16	-0.4025	-0.23875	4.51667		-0.16	1.52785	3.10417	4.51667	8.12917	12.2333	15.175	17.2708	19.1958	21.0083	22.6208	23.05					-0.11	0.45833	1.03083
-0.158	-0.3925	-0.22542	4.87083		-0.158	1.71845	3.37083	4.87083	8.65	12.9042	15.9417	18.1042	20.0667	21.9417	23.5875	24.0542					-0.108	0.48583	1.04958
-0.156	-0.38333	-0.21667	5.2125		-0.156	1.89865	3.62917	5.2125	9.15417	13.5458	16.7042	18.9333	20.9542	22.875	24.5583	25.0542					-0.106	0.51125	1.06375
-0.154	-0.37583	-0.20667	5.52083		-0.154	2.06666	3.86667	5.52083	9.64167	14.1833	17.4375	19.7417	21.8292	23.7917	25.5083	26.05					-0.104	0.52667	1.07583
-0.152	-0.36792	-0.19625	5.8125		-0.152	2.22614	4.09583	5.8125	10.1208	14.8375	18.1917	20.5667	22.7167	24.7167	26.4875	27.0625					-0.102	0.53917	1.0825
-0.15	-0.36	-0.18625	6.09167		-0.15	2.37271	4.30417	6.09167	10.5833	15.4958	18.9417	21.4042	23.625	25.6583	27.4792	28.1042					-0.1	0.55167	1.08875
-0.148	-0.34917	-0.17792	6.37083		-0.148	2.50222	4.4875	6.37083	11.0417	16.1333	19.6917	22.2375	24.525	26.6125	28.4917	29.1458					-0.098	0.55917	1.08833
-0.146	-0.34083	-0.16875	6.6125		-0.146	2.6078	4.67083	6.6125	11.4667	16.7417	20.4167	23.05	25.4042	27.5583	29.4875	30.175					-0.096	0.56542	1.08167
-0.144	-0.33125	-0.16	6.825		-0.144	2.69024	4.82083	6.825	11.8792	17.3417	21.1417	23.8583	26.2708	28.5083	30.475	31.1958					-0.094	0.56417	1.07333
-0.142	-0.32417	-0.14875	6.99167		-0.142	2.75175	4.95	6.99167	12.2375	17.9042	21.8458	24.6292	27.1208	29.4375	31.4458	32.2042					-0.092	0.5625	1.06083
-0.14	-0.31625	-0.14042	7.125		-0.14	2.79369	5.0375	7.125	12.5667	18.4333	22.5208	25.3833	27.9667	30.3583	32.4125	33.2125					-0.09	0.55583	1.04875
-0.138	-0.30958	-0.13042	7.2375		-0.138	2.81701	5.07917	7.2375	12.8417	18.9125	23.1667	26.1	28.7833	31.2458	33.3667	34.2					-0.088	0.55042	1.03417
-0.136	-0.30167	-0.11958	7.32083		-0.136	2.8224	5.10833	7.32083	13.0875	19.3792	23.7792	26.8208	29.5833	32.1292	34.3208	35.175					-0.086	0.54208	1.01917
-0.134	-0.29375	-0.11	7.375		-0.134	2.81013	5.09583	7.375	13.2958	19.8083	24.3625	27.5125	30.3667	32.9833	35.2625	36.1333					-0.084	0.53542	1.00417
-0.132	-0.28458	-0.1	7.4		-0.132	2.78103	5.09583	7.4	13.4917	20.2208	24.9167	28.2042	31.1375	33.8375	36.2	37.0917					-0.082	0.52583	0.98458
-0.13	-0.27667	-0.0925	7.39583		-0.13	2.73581	5.04583	7.39583	13.6333	20.5875	25.45	28.8583	31.8958	34.6667	37.1042	38.0292					-0.08	0.51542	0.96583
-0.128	-0.26792	-0.08333	7.36667		-0.128	2.67717	4.97917	7.36667	13.7333	20.9208	25.9583	29.4875	32.6292	35.5	37.9958	38.9542					-0.078	0.50583	0.94708
-0.126	-0.26083	-0.07417	7.3		-0.126	2.607	4.875	7.3	13.7792	21.1958	26.4208	30.0667	33.3292	36.2875	38.8667	39.8458					-0.076	0.49583	0.92667
-0.124	-0.25333	-0.06875	7.175		-0.124	2.52569	4.75417	7.175	13.7708	21.4	26.7917	30.5708	33.9542	37.0333	39.7042	40.6917					-0.074	0.4875	0.90708
-0.122	-0.24583	-0.06042	7.0625		-0.122	2.43434	4.63333	7.0625	13.75	21.5958	27.1792	31.0833	34.5792	37.7542	40.5333	41.5708					-0.072	0.47667	0.88625
-0.12	-0.23833	-0.05083	6.9125		-0.12	2.33442	4.5	6.9125	13.6708	21.7375	27.5042	31.5417	35.1625	38.4583	41.325	42.4208					-0.07	0.46583	0.86958
-0.118	-0.23167	-0.0425	6.74167		-0.118	2.22892	4.34167	6.74167	13.5333	21.7833	27.7667	31.9375	35.6833	39.0917	42.0542	43.2042					-0.068	0.45333	0.85167
-0.116	-0.22417	-0.03458	6.56667		-0.116	2.1196	4.18333	6.56667	13.3708	21.8125	27.975	32.3042	36.1875	39.7208	42.775	43.9792					-0.066	0.44042	0.83417
-0.114	-0.215	-0.02667	6.37917		-0.114	2.00863	4.01667	6.37917	13.1875	21.7833	28.15	32.6333	36.6625	40.3167	43.4833	44.7					-0.064	0.43208	0.81667
-0.112	-0.20833	-0.01833	6.1875		-0.112	1.89749	3.85833	6.1875	12.9708	21.7167	28.275	32.9083	37.1042	40.875	44.1625	45.4					-0.062	0.42458	0.80083
-0.11	-0.20042	-0.015	5.96667		-0.11	1.78742	3.7	5.96667	12.7167	21.575	28.3417	33.125	37.4708	41.375	44.775	46.05					-0.06	0.41792	0.785
-0.108	-0.19417	-0.00833	5.75833		-0.108	1.6798	3.5375	5.75833	12.425	21.3917	28.3417	33.2792	37.7667	41.8208	45.3458	46.6792					-0.058	0.41	0.7725
-0.106	-0.18625	0.000417	5.54167		-0.106	1.57613	3.37083	5.54167	12.1167	21.1625	28.2875	33.3792	38	42.2125	45.8625	47.2458					-0.056	0.4025	0.75833
-0.104	-0.17958	0.01083	5.33333		-0.104	1.4775	3.20417	5.33333	11.7833	20.8792	28.1625	33.4167	38.1792	42.5458	46.3417	47.7583					-0.054	0.39667	0.74542
-0.102	-0.17333	0.0175	5.12083		-0.102	1.38417	3.05833	5.12083	11.4417	20.5458	27.9792	33.3958	38.3042	42.8333	46.7542	48.225					-0.052	0.39292	0.73458
-0.1	-0.16667	0.02042	4.92917		-0.1	1.29681	2.93333	4.92917	11.1042	20.1875	27.7542	33.325	38.3917	43.075	47.1292	48.65					-0.05	0.39042	0.72625
-0.098	-0.16	0.02583	4.7375		-0.098	1.21574	2.80833	4.7375	10.7583	19.7875	27.4792	33.175	38.4167	43.25	47.4417	48.9958					-0.048	0.38667	0.71833
-0.096	-0.15292	0.03125	4.55		-0.096	1.14158	2.6875	4.55	10.4125	19.3667	27.1542	32.9708	38.375	43.3542	47.6917	49.2833					-0.046	0.38458	0.70792
-0.094	-0.14583	0.04083	4.375		-0.094	1.07399	2.56667	4.375	10.0708	18.9208	26.7833	32.7125	38.2625	43.4	47.8917	49.5125					-0.044	0.38042	0.69792
-0.092	-0.13875	0.04583	4.2125		-0.092	1.01338	2.4625	4.2125	9.73333	18.4625	26.3625	32.4042	38.0875	43.4	48.0333	49.6833					-0.042	0.37792	0.69
-0.09	-0.13167	0.05125	4.05833		-0.09	0.95932	2.3625	4.05833	9.39167	17.9792	25.9125	32.0417	37.8583	43.3375	48.1167	49.7875					-0.04	0.37458	0.68333
-0.088	-0.12542	0.05542	3.91667		-0.088	0.91188	2.275	3.91667	9.05833	17.4958	25.4292	31.6292	37.575	43.2083	48.125	49.8417					-0.038	0.37167	0.67708
-0.086	-0.11792	0.06333	3.77917		-0.086	0.87016	2.19167	3.77917	8.75	17.0125	24.9375	31.1833	37.25	43.0208	48.0792	49.8542					-0.036	0.37125	0.66917
-0.084	-0.11167	0.06958	3.65		-0.084	0.83341	2.10833	3.65	8.4625	16.5375	24.4083	30.7	36.8708	42.7833	47.9792	49.8					-0.034	0.37167	0.66667
-0.082	-0.10417	0.07583	3.525		-0.082	0.80138	2.02917	3.525	8.19167	16.0625	23.8708	30.1875	36.4458	42.4958	47.8292	49.7					-0.032	0.37333	0.66125
-0.08	-0.09833	0.08125	3.40417		-0.08	0.77389	1.95417	3.40417	7.92917	15.5958	23.3042	29.6417	35.9625	42.1417	47.6208	49.5292					-0.03	0.3725	0.6575
-0.078	-0.09125	0.08667	3.29167		-0.078	0.75023	1.88333	3.29167	7.675	15.1375	22.7417	29.0625	35.4458	41.7417	47.35	49.3125					-0.028	0.37292	0.65167
-0.076	-0.08583	0.09208	3.19167		-0.076	0.72958	1.825	3.19167	7.4375	14.6917	22.1708	28.4667	34.8917	41.2875	47.025	49.0292					-0.026	0.37375	0.64958
-0.074	-0.08042	0.09583	3.09583		-0.074	0.70503	1.76667	3.09583	7.2125	14.2625	21.6125	27.8708	34.3167	40.8042	46.65	48.7					-0.024	0.37542	0.64792
-0.072	-0.075	0.10042	3.01667		-0.072	0.67649	1.71667	3.01667	7	13.8417	21.0417	27.25	33.7125	40.2667	46.2208	48.2875					-0.022	0.37708	0.64375
-0.07	-0.06958	0.10625	2.93333		-0.07	0.64466	1.6625	2.93333	6.8	13.4417	20.4875	26.6333	33.075	39.7	45.7375	47.8375					-0.02	0.37833	0.64042
-0.068	-0.06333	0.11125	2.8625		-0.068	0.61619	1.6125	2.8625	6.6125	13.0583	19.9417	26.0167	32.4292	39.1083	45.2167	47.3375					-0.018	0.38208	0.63708
-0.066	-0.05792	0.115	2.7875		-0.066	0.591	1.56667	2.7875	6.44167	12.7	19.4292	25.4208	31.775	38.4833	44.6667	46.8083					-0.016	0.38292	0.63708
-0.064	-0.05083	0.11708	2.725		-0.064	0.56836	1.52083	2.725	6.275	12.3625	18.9208	24.825	31.1292	37.8333	44.075	46.2417					-0.014	0.38542	0.63458
-0.062	-0.04417	0.12208	2.65833		-0.062	0.54755	1.48333	2.65833	6.12083	12.0375	18.4458	24.2375	30.475	37.1708	43.4583	45.6458					-0.012	0.38458	0.63292
-0.06	-0.03833	0.12667	2.59583		-0.06	0.52839	1.44167	2.59583	5.97083	11.7125	17.9542	23.6375	29.7958	36.475	42.7875	44.9917					-0.01	0.38708	0.63
-0.058	-0.03167	0.13417	2.54167		-0.058	0.51078	1.40833	2.54167	5.84167	11.425	17.5167	23.0875	29.1625	35.8042	42.1458	44.35					-0.008	0.38958	0.62833
-0.056	-0.02542	0.13958	2.49167		-0.056	0.4944	1.35417	2.49167	5.71667	11.15	17.075	22.5375	28.5333	35.1125	41.4667	43.6917					-0.006	0.39208	0.62542
-0.054	-0.01833	0.145	2.44167		-0.054	0.47942	1.30417	2.44167	5.6	10.8833	16.6583	22.0042	27.9	34.4208	40.7833	42.9958					-0.004	0.39333	0.62417
-0.052	-0.01167	0.14958	2.3875		-0.052	0.46584	1.25833	2.3875	5.4875	10.6333	16.2625	21.4875	27.2792	33.7458	40.0792	42.2958					-0.002	0.39417	0.62333
-0.05	-0.00458	0.15417	2.34583		-0.05	0.45299	1.22917	2.34583	5.38333	10.4	15.8875	21	26.6875	33.0958	39.3917	41.5875					0	0.39708	0.625
-0.048	0.000833	0.15792	2.30417		-0.048	0.44082	1.20833	2.30417	5.28333	10.1792	15.5208	20.5208	26.1083	32.4292	38.6792	40.8542					0.002	0.39917	0.62542
-0.046	0.00708	0.16042	2.26667		-0.046	0.4293	1.1875	2.26667	5.1875	9.96667	15.1708	20.0583	25.5417	31.7583	37.9667	40.1208					0.004	0.40167	0.62542
-0.044	0.01167	0.16667	2.22917		-0.044	0.41893	1.17083	2.22917	5.1	9.7625	14.8375	19.6083	24.9875	31.1	37.25	39.3792					0.006	0.40292	0.62417
-0.042	0.01708	0.16958	2.19167		-0.042	0.40938	1.15417	2.19167	5.00833	9.57083	14.5208	19.1833	24.4583	30.4667	36.5458	38.6667					0.008	0.40458	0.62417
-0.04	0.02333	0.17583	2.15417		-0.04	0.40051	1.1375	2.15417	4.925	9.39167	14.2292	18.7875	23.9417	29.8583	35.8458	37.9458					0.01	0.40542	0.62417
-0.038	0.03083	0.1775	2.11667		-0.038	0.39221	1.12083	2.11667	4.8375	9.22083	13.9458	18.4	23.4375	29.2375	35.15	37.2167					0.012	0.40875	0.6225
-0.036	0.03833	0.18875	2.075		-0.036	0.38452	1.10833	2.075	4.75833	9.0625	13.6792	18.0292	22.9542	28.6458	34.4667	36.5167					0.014	0.41083	0.62083
-0.034	0.04417	0.19625	2.02083		-0.034	0.37709	1.09583	2.02083	4.69167	8.90417	13.4125	17.6583	22.4958	28.0625	33.8042	35.8083					0.016	0.41125	0.62042
-0.032	0.05	0.20292	1.96667		-0.032	0.37009	1.08333	1.96667	4.625	8.75	13.1583	17.3	22.0333	27.4875	33.1375	35.1083					0.018	0.41083	0.62125
-0.03	0.05625	0.20292	1.925		-0.03	0.36323	1.0625	1.925	4.57083	8.6125	12.9333	16.975	21.6042	26.95	32.5042	34.4208					0.02	0.41167	0.62042
-0.028	0.0625	0.2025	1.9		-0.028	0.3569	1.04583	1.9	4.50833	8.48333	12.7167	16.6708	21.1875	26.4292	31.8875	33.7708					0.022	0.41417	0.61792
-0.026	0.06958	0.20583	1.875		-0.026	0.35098	1.03333	1.875	4.45	8.35833	12.5167	16.3833	20.7917	25.9333	31.2917	33.125					0.024	0.41542	0.61708
-0.024	0.07583	0.21167	1.85833		-0.024	0.34552	1.025	1.85833	4.3875	8.22917	12.3042	16.0875	20.3875	25.4333	30.6792	32.4958					0.026	0.41625	0.61625
-0.022	0.08292	0.21708	1.8375		-0.022	0.34031	1.0125	1.8375	4.32917	8.10833	12.1083	15.7958	20.0042	24.9417	30.0917	31.8583					0.028	0.41625	0.61667
-0.02	0.08875	0.22375	1.825		-0.02	0.33552	1	1.825	4.27083	7.99167	11.9042	15.525	19.6458	24.4708	29.525	31.2542					0.03	0.41792	0.61667
-0.018	0.09542	0.22958	1.80417		-0.018	0.33113	0.9875	1.80417	4.225	7.8875	11.725	15.2792	19.3208	24.0375	28.9917	30.6583					0.032	0.4175	0.61458
-0.016	0.10125	0.235	1.79167		-0.016	0.32718	0.975	1.79167	4.175	7.77917	11.5458	15.0458	19.0042	23.625	28.475	30.1083					0.034	0.41792	0.61292
-0.014	0.10667	0.2425	1.77083		-0.014	0.32324	0.9625	1.77083	4.13333	7.67917	11.3875	14.8042	18.6917	23.225	27.9792	29.5625					0.036	0.41792	0.61083
-0.012	0.11375	0.24542	1.75417		-0.012	0.31951	0.95	1.75417	4.07917	7.58333	11.2333	14.575	18.3833	22.8208	27.4875	29.0208					0.038	0.41833	0.61125
-0.01	0.12083	0.24875	1.7375		-0.01	0.31583	0.9375	1.7375	4.02917	7.49583	11.0917	14.3625	18.0958	22.4417	27.0167	28.4833					0.04	0.41792	0.61083
-0.008	0.12917	0.25	1.725		-0.008	0.31212	0.92917	1.725	3.975	7.40833	10.9458	14.1667	17.825	22.0708	26.5458	27.9708					0.042	0.41792	0.60917
-0.006	0.13708	0.25583	1.71667		-0.006	0.3084	0.92083	1.71667	3.90833	7.32083	10.8125	13.9625	17.5583	21.7042	26.1125	27.4792					0.044	0.41917	0.60833
-0.004	0.14375	0.26375	1.70417		-0.004	0.30458	0.92083	1.70417	3.84583	7.2375	10.675	13.7708	17.3	21.3583	25.6792	27.0208					0.046	0.42042	0.60708
-0.002	0.14958	0.26708	1.69583		-0.002	0.30086	0.91667	1.69583	3.7875	7.1625	10.5583	13.5875	17.05	21.0417	25.2917	26.575					0.048	0.41833	0.60667
0	0.15583	0.2725	1.67917		0	0.29702	0.91667	1.67917	3.74583	7.09583	10.4417	13.4375	16.85	20.7667	24.9292	26.1833					0.05	0.41667	0.605
0.002	0.16333	0.27458	1.67083		0.002	0.2933	0.9125	1.67083	3.7125	7.025	10.3333	13.2875	16.6375	20.4875	24.5792	25.7708					0.052	0.41542	0.60208
0.004	0.17083	0.28083	1.65417		0.004	0.28966	0.90417	1.65417	3.67917	6.94167	10.2042	13.125	16.4042	20.1792	24.1958	25.3583					0.054	0.41583	0.59958
0.006	0.17708	0.28125	1.64167		0.006	0.28637	0.89167	1.64167	3.65	6.85417	10.0917	12.9708	16.1833	19.8958	23.8333	24.975					0.056	0.41583	0.59833
0.008	0.18208	0.2875	1.625		0.008	0.28311	0.87917	1.625	3.625	6.75	9.97917	12.8167	15.9792	19.6208	23.4875	24.5917					0.058	0.415	0.59667
0.01	0.18917	0.28167	1.6125		0.01	0.2797	0.875	1.6125	3.59583	6.64167	9.8625	12.6625	15.7833	19.3667	23.1542	24.2208					0.06	0.41417	0.59542
0.012	0.19583	0.28542	1.60417		0.012	0.27607	0.87083	1.60417	3.57917	6.55	9.75	12.5167	15.5875	19.1	22.8333	23.85					0.062	0.41292	0.59083
0.014	0.20458	0.28833	1.59583		0.014	0.27251	0.8625	1.59583	3.55417	6.48333	9.6125	12.375	15.4	18.8458	22.5292	23.5167					0.064	0.41167	0.58958
0.016	0.20958	0.29833	1.58333		0.016	0.26914	0.85417	1.58333	3.5375	6.43333	9.47083	12.225	15.2208	18.5958	22.2292	23.1792					0.066	0.41	0.58792
0.018	0.21583	0.3	1.57083		0.018	0.26581	0.84167	1.57083	3.5125	6.38333	9.33333	12.0542	15.025	18.3625	21.9208	22.85					0.068	0.40917	0.58583
0.02	0.22	0.30958	1.55833		0.02	0.26237	0.8375	1.55833	3.4875	6.33333	9.225	11.875	14.8083	18.1083	21.6083	22.5333					0.07	0.4075	0.58375
0.022	0.22625	0.31958	1.55417		0.022	0.25884	0.82917	1.55417	3.46667	6.28333	9.13333	11.7167	14.5833	17.8375	21.3	22.2167					0.072	0.40583	0.58208
0.024	0.2325	0.325	1.54167		0.024	0.25526	0.825	1.54167	3.44583	6.2375	9.05	11.5792	14.3792	17.575	20.9917	21.8458					0.074	0.40375	0.58042
0.026	0.24083	0.32083	1.52917		0.026	0.25146	0.81667	1.52917	3.42917	6.19583	8.97083	11.4583	14.2	17.3292	20.6833	21.4417					0.076	0.40292	0.57708
0.028	0.24875	0.32	1.5125		0.028	0.24765	0.80833	1.5125	3.40417	6.15417	8.89583	11.3417	14.0333	17.1	20.3708	21.0458					0.078	0.40083	0.57375
0.03	0.25583	0.32208	1.50417		0.03	0.24402	0.80417	1.50417	3.38333	6.11667	8.82917	11.2542	13.8958	16.9	20.0958	20.7375					0.08	0.3975	0.57125
0.032	0.26125	0.3275	1.5		0.032	0.2406	0.8	1.5	3.35833	6.08333	8.7625	11.1667	13.7667	16.7208	19.8375	20.4708					0.082	0.395	0.56833
0.034	0.26708	0.33125	1.49583		0.034	0.23722	0.79583	1.49583	3.34167	6.05	8.7	11.0875	13.6458	16.5708	19.6125	20.2375					0.084	0.39375	0.56417
0.036	0.27292	0.34125	1.4875		0.036	0.23386	0.79167	1.4875	3.325	6.01667	8.65	11.0125	13.5333	16.425	19.4083	20.0083					0.086	0.39125	0.5625
0.038	0.28	0.34875	1.47917		0.038	0.23067	0.77917	1.47917	3.30833	5.98333	8.60417	10.9375	13.4292	16.2875	19.2167	19.7958					0.088	0.38875	0.55833
0.04	0.28583	0.35292	1.46667		0.04	0.22766	0.775	1.46667	3.28333	5.94583	8.55833	10.8708	13.3375	16.15	19.0292	19.6042					0.09	0.38667	0.55625
0.042	0.29167	0.355	1.45833		0.042	0.22484	0.77083	1.45833	3.2625	5.9125	8.49583	10.7958	13.2333	16.0083	18.8375	19.4083					0.092	0.38583	0.55167
0.044	0.29792	0.35458	1.45		0.044	0.22206	0.76667	1.45	3.24583	5.87917	8.44167	10.7333	13.1417	15.8833	18.6792	19.2417					0.094	0.38375	0.55167
0.046	0.30292	0.35625	1.44583		0.046	0.21946	0.75417	1.44583	3.22917	5.85	8.4	10.6667	13.0583	15.7667	18.5333	19.0542					0.096	0.38	0.54958
0.048	0.30875	0.35625	1.43333		0.048	0.21705	0.75	1.43333	3.2125	5.82083	8.3625	10.6042	12.9833	15.6583	18.4	18.8958					0.098	0.37583	0.54667
0.05	0.31583	0.35917	1.425		0.05	0.21485	0.74583	1.425	3.19167	5.7875	8.32083	10.5375	12.9042	15.5417	18.2583	18.7333					0.1	0.37208	0.54167
0.052	0.32167	0.36125	1.42083		0.052	0.21264	0.74583	1.42083	3.175	5.75833	8.26667	10.4708	12.8208	15.4292	18.1167	18.5917					0.102	0.37042	0.53708
0.054	0.32583	0.36208	1.4125		0.054	0.21039	0.7375	1.4125	3.15417	5.725	8.22083	10.4083	12.7458	15.3208	17.9833	18.4458					0.104	0.36708	0.53333
0.056	0.32792	0.36292	1.40417		0.056	0.2083	0.7375	1.40417	3.1375	5.69583	8.175	10.3542	12.6708	15.225	17.8542	18.3042					0.106	0.365	0.52917
0.058	0.33333	0.3675	1.39583		0.058	0.20654	0.7375	1.39583	3.12083	5.66667	8.14167	10.2958	12.6	15.1292	17.7292	18.1625					0.108	0.36	0.52458
0.06	0.33958	0.3725	1.4		0.06	0.20495	0.72917	1.4	3.1125	5.64167	8.1	10.2458	12.5292	15.0292	17.6083	18.0167					0.11	0.35917	0.52042
0.062	0.345	0.37167	1.39167		0.062	0.20332	0.72083	1.39167	3.09583	5.6125	8.04583	10.1667	12.4375	14.9125	17.4542	17.8542					0.112	0.35625	0.51708
0.064	0.35125	0.37083	1.3875		0.064	0.20217	0.72083	1.3875	3.0875	5.6	8.01667	10.1292	12.3792	14.8375	17.3583	17.7333					0.114	0.355	0.51292
0.066	0.35792	0.36917	1.37917		0.066	0.20117	0.725	1.37917	3.07083	5.57917	7.97917	10.0708	12.3167	14.7625	17.2542	17.625					0.116	0.35125	0.50958
0.068	0.36292	0.375	1.375		0.068	0.19985	0.72083	1.375	3.0625	5.55417	7.94583	10.0333	12.2583	14.6792	17.1583	17.5083					0.118	0.34792	0.50625
0.07	0.3675	0.38125	1.36667		0.07	0.19829	0.7125	1.36667	3.05	5.52917	7.90417	9.98333	12.2042	14.5875	17.0542	17.3958					0.12	0.34375	0.50292
0.072	0.37292	0.385	1.35833		0.072	0.19679	0.7	1.35833	3.04167	5.50833	7.875	9.94167	12.1458	14.5208	16.9625	17.2792					0.122	0.34042	0.4975
0.074	0.37833	0.37917	1.35417		0.074	0.19537	0.7	1.35417	3.02917	5.49167	7.8375	9.88333	12.0708	14.4417	16.8667	17.1667					0.124	0.33708	0.49208
0.076	0.3825	0.38292	1.35		0.076	0.19389	0.69583	1.35	3.01667	5.47083	7.8	9.8375	12.0083	14.3708	16.7667	17.0625					0.126	0.33333	0.48667
0.078	0.38667	0.38417	1.34583		0.078	0.19202	0.69583	1.34583	3	5.44583	7.75833	9.79583	11.9375	14.2792	16.6625	16.9583					0.128	0.33042	0.48375
0.08	0.39292	0.39167	1.34167		0.08	0.18975	0.69167	1.34167	2.9875	5.42083	7.73333	9.76667	11.8958	14.2083	16.5708	16.8667					0.13	0.32875	0.48042
0.082	0.3975	0.385	1.32917		0.082	0.18722	0.6875	1.32917	2.975	5.39583	7.7125	9.73333	11.85	14.1417	16.4917	16.7667					0.132	0.32583	0.47625
0.084	0.4025	0.38083	1.32083		0.084	0.18421	0.67917	1.32083	2.96667	5.375	7.68333	9.69167	11.8042	14.0792	16.4125	16.6833					0.134	0.32208	0.47
0.086	0.405	0.37875	1.3125		0.086	0.181	0.675	1.3125	2.95417	5.35833	7.65	9.65	11.7542	14.0167	16.325	16.5958					0.136	0.31708	0.46708
0.088	0.41042	0.3825	1.3125		0.088	0.17726	0.67083	1.3125	2.94583	5.34583	7.6125	9.60833	11.7042	13.9542	16.2417	16.5083					0.138	0.31417	0.46417
0.09	0.41333	0.39083	1.3125		0.09	0.17318	0.67083	1.3125	2.9375	5.32917	7.59167	9.57083	11.6583	13.8917	16.1625	16.4292					0.14	0.31083	0.4625
0.092	0.42083	0.39083	1.3125		0.092	0.16858	0.66667	1.3125	2.92917	5.30833	7.55833	9.53333	11.6042	13.8292	16.0917	16.3292					0.142	0.30833	0.45708
0.094	0.42542	0.39125	1.30833		0.094	0.16356	0.6625	1.30833	2.92083	5.29583	7.54167	9.5	11.5542	13.7667	16.0083	16.2542					0.144	0.30583	0.45208
0.096	0.42917	0.39083	1.3		0.096	0.1581	0.6625	1.3	2.90833	5.27917	7.51667	9.47083	11.5042	13.7167	15.9333	16.1583					0.146	0.30417	0.44833
0.098	0.43083	0.39958	1.29167		0.098	0.15219	0.65833	1.29167	2.9	5.2625	7.4875	9.425	11.4458	13.6458	15.8458	16.0833					0.148	0.30208	0.44583
0.1	0.435	0.40875	1.2875		0.1	0.14604	0.65	1.2875	2.8875	5.225	7.4125	9.3375	11.3375	13.525	15.725	15.9625					0.15	0.29833	0.44292
0.098	0.3725	0.34958	1.19583		0.098	0.13951	0.6	1.19583	2.68333	4.60417	6.375	7.95	9.65833	11.5667	13.575	14.2083					0.152	0.295	0.43917
0.096	0.31917	0.30625	1.11667		0.096	0.1328	0.55417	1.11667	2.51667	4.17917	5.67083	6.9875	8.45833	10.1125	11.9125	12.9208					0.154	0.29083	0.43417
0.094	0.27875	0.275	1.05833		0.094	0.12599	0.51667	1.05833	2.4	3.96667	5.32083	6.50417	7.8125	9.2625	10.85	12.1417					0.156	0.28875	0.43208
0.092	0.24292	0.24875	1.0125		0.092	0.11894	0.4875	1.0125	2.3	3.79167	5.06667	6.1625	7.375	8.69167	10.1333	11.55					0.158	0.28417	0.42875
0.09	0.21083	0.22458	0.97083		0.09	0.11155	0.46667	0.97083	2.21667	3.6375	4.84583	5.8875	7.03333	8.25	9.57083	11.0208					0.16	0.28167	0.42625
0.088	0.17958	0.20417	0.93333		0.088	0.10402	0.44167	0.93333	2.1375	3.5	4.65833	5.65	6.72917	7.87083	9.1125	10.5708					0.162	0.27792	0.42208
0.086	0.15333	0.185	0.89583		0.086	0.09654	0.41667	0.89583	2.06667	3.37917	4.4875	5.44583	6.47083	7.5375	8.7125	10.1625					0.164	0.27583	0.41875
0.084	0.12958	0.1625	0.85833		0.084	0.0888	0.39167	0.85833	1.99583	3.26667	4.32917	5.25	6.225	7.23333	8.3625	9.79167					0.166	0.27417	0.415
0.082	0.10875	0.14708	0.81667		0.082	0.08103	0.37083	0.81667	1.93333	3.15833	4.18333	5.0625	5.99583	6.95417	8.0375	9.45417					0.168	0.27208	0.41083
0.08	0.08792	0.13292	0.78333		0.08	0.07297	0.35	0.78333	1.86667	3.05833	4.05	4.8875	5.7875	6.70417	7.73333	9.125					0.17	0.27083	0.40667
0.078	0.06833	0.12458	0.75833		0.078	0.06532	0.32917	0.75833	1.80833	2.96667	3.92083	4.725	5.59583	6.46667	7.44583	8.84167					0.172	0.26708	0.40375
0.076	0.04875	0.11583	0.7375		0.076	0.05745	0.3125	0.7375	1.75833	2.87917	3.8	4.575	5.425	6.25833	7.1875	8.575					0.174	0.26458	0.40125
0.074	0.03167	0.10208	0.70417		0.074	0.04979	0.29583	0.70417	1.70833	2.79167	3.675	4.42083	5.24167	6.04583	6.92917	8.30833					0.176	0.2625	0.39833
0.072	0.01375	0.08583	0.675		0.072	0.04221	0.28333	0.675	1.65833	2.7125	3.56667	4.28333	5.07083	5.84583	6.69167	8.05417					0.178	0.26083	0.39542
0.07	-0.00375	0.07042	0.64583		0.07	0.03505	0.26667	0.64583	1.60417	2.63333	3.45417	4.14583	4.90417	5.6375	6.45417	7.80833					0.18	0.25875	0.39333
0.068	-0.02	0.05833	0.625		0.068	0.02831	0.25417	0.625	1.55833	2.55833	3.35	4.02917	4.75417	5.44583	6.24167	7.57917					0.182	0.25708	0.39083
0.066	-0.03583	0.05042	0.6		0.066	0.02204	0.23333	0.6	1.5125	2.48333	3.25	3.90417	4.59583	5.27083	6.0375	7.35833					0.184	0.25458	0.38833
0.064	-0.05042	0.03958	0.57083		0.064	0.01582	0.21667	0.57083	1.47083	2.41667	3.15833	3.79583	4.45833	5.10833	5.8375	7.15					0.186	0.25375	0.38417
0.062	-0.06625	0.03417	0.54583		0.062	0.0099	0.20417	0.54583	1.42917	2.35417	3.06667	3.67083	4.31667	4.95417	5.65417	6.96667					0.188	0.25167	0.38208
0.06	-0.07958	0.02458	0.52083		0.06	0.00431	0.19583	0.52083	1.39583	2.29583	2.9875	3.58333	4.21667	4.82083	5.5	6.79583					0.19	0.24958	0.38
0.058	-0.09333	0.01792	0.5		0.058	-0.00129	0.18333	0.5	1.35417	2.22083	2.8875	3.45833	4.07917	4.65	5.31667	6.5875					0.192	0.24667	0.37667
0.056	-0.10625	0.00708	0.475		0.056	-0.00717	0.17083	0.475	1.3125	2.15	2.80417	3.35	3.95417	4.4875	5.14167	6.37917					0.194	0.24417	0.37333
0.054	-0.12	0.000833	0.45833		0.054	-0.01303	0.15833	0.45833	1.27083	2.08333	2.72083	3.24167	3.82917	4.3375	4.96667	6.2					0.196	0.2425	0.36833
0.052	-0.1325	-0.01042	0.44167		0.052	-0.0189	0.15	0.44167	1.22917	2.025	2.64583	3.14583	3.70417	4.20833	4.80417	6.02917					0.198	0.2425	0.36625
0.05	-0.14583	-0.01875	0.425		0.05	-0.02462	0.1375	0.425	1.19167	1.97083	2.56667	3.05	3.57917	4.075	4.6375	5.87083					0.2	0.24375	0.36375
0.048	-0.15792	-0.0275	0.4		0.048	-0.03039	0.12917	0.4	1.15833	1.9125	2.4875	2.95	3.45833	3.94583	4.48333	5.7					0.048	0.905	0.048
0.046	-0.17083	-0.03417	0.375		0.046	-0.03608	0.12083	0.375	1.12917	1.85833	2.40833	2.85417	3.34583	3.80417	4.32083	5.5375					0.046	0.877917	0.046
0.044	-0.18292	-0.04208	0.35417		0.044	-0.04168	0.11667	0.35417	1.09583	1.8	2.325	2.7625	3.24167	3.67083	4.175	5.37917					0.044	0.852917	0.044
0.042	-0.19458	-0.05125	0.3375		0.042	-0.0469	0.1125	0.3375	1.05833	1.74583	2.25417	2.6875	3.1375	3.54583	4.03333	5.2375					0.042	0.827083	0.042
0.04	-0.205	-0.06125	0.325		0.04	-0.05209	0.10833	0.325	1.02083	1.69167	2.18333	2.60417	3.02917	3.43333	3.90417	5.0875					0.04	0.80375	0.04
0.038	-0.21542	-0.06792	0.30417		0.038	-0.05729	0.10417	0.30417	0.9875	1.6375	2.11667	2.52083	2.925	3.3125	3.75417	4.94583					0.038	0.777083	0.038
0.036	-0.225	-0.07375	0.2875		0.036	-0.06256	0.09167	0.2875	0.95417	1.59583	2.04583	2.42917	2.82083	3.19167	3.6125	4.7875					0.036	0.752917	0.036
0.034	-0.23667	-0.08083	0.2625		0.034	-0.06775	0.08333	0.2625	0.92083	1.54583	1.97917	2.34583	2.72917	3.07083	3.4875	4.66667					0.034	0.727083	0.034
0.032	-0.24792	-0.08917	0.25		0.032	-0.07273	0.07083	0.25	0.89167	1.49583	1.91667	2.2625	2.63333	2.95833	3.36667	4.5125					0.032	0.705417	0.032
0.03	-0.25958	-0.09625	0.23333		0.03	-0.07799	0.06667	0.23333	0.8625	1.44167	1.85417	2.1875	2.55417	2.85417	3.24583	4.38333					0.03	0.682083	0.03
0.028	-0.27	-0.10167	0.225		0.028	-0.0834	0.05833	0.225	0.83333	1.4	1.7875	2.10833	2.47083	2.75417	3.10833	4.2375					0.028	0.662083	0.028
0.026	-0.27958	-0.10667	0.20833		0.026	-0.08914	0.05	0.20833	0.80417	1.35833	1.725	2.04583	2.3875	2.65833	2.99167	4.12083					0.026	0.64125	0.026
0.024	-0.29042	-0.115	0.19583		0.024	-0.09473	0.0375	0.19583	0.77917	1.30833	1.65833	1.95417	2.2875	2.55	2.86667	3.9875					0.024	0.617917	0.024
0.022	-0.30083	-0.11875	0.17917		0.022	-0.1007	0.02917	0.17917	0.74583	1.25833	1.59167	1.87917	2.1875	2.43333	2.75	3.85417					0.022	0.590833	0.022
0.02	-0.31042	-0.12708	0.17083		0.02	-0.1067	0.01667	0.17083	0.71667	1.2125	1.52917	1.79583	2.1	2.33333	2.6375	3.725					0.02	0.568333	0.02
0.018	-0.31917	-0.1325	0.15417		0.018	-0.11306	0.00833	0.15417	0.68333	1.17917	1.47917	1.7375	2.02083	2.22917	2.52917	3.60833					0.018	0.54625	0.018
0.016	-0.3275	-0.14125	0.14167		0.016	-0.11947	0.00417	0.14167	0.65417	1.13333	1.42083	1.65833	1.93333	2.1375	2.41667	3.48333					0.016	0.527083	0.016
0.014	-0.3375	-0.15	0.125		0.014	-0.12608	0	0.125	0.62083	1.09167	1.36667	1.59583	1.85	2.0375	2.30833	3.36667					0.014	0.503333	0.014
0.012	-0.34708	-0.15958	0.11667		0.012	-0.13273	-0.00833	0.11667	0.5875	1.04167	1.3	1.52917	1.77083	1.94583	2.20417	3.24583					0.012	0.482917	0.012
0.01	-0.35708	-0.16833	0.10833		0.01	-0.13968	-0.02917	0.10833	0.5625	1.00417	1.25417	1.47083	1.70417	1.85833	2.10833	3.13333					0.01	0.460833	0.01
0.008	-0.36333	-0.1725	0.1		0.008	-0.1468	-0.04167	0.1	0.53333	0.95833	1.19583	1.40417	1.62917	1.77083	2.00417	3.02083					0.008	0.44125	0.008
0.006	-0.37167	-0.17458	0.0875		0.006	-0.15393	-0.05417	0.0875	0.50833	0.91667	1.14583	1.34167	1.55417	1.6875	1.89583	2.90833					0.006	0.42	0.006
0.004	-0.38083	-0.18167	0.075		0.004	-0.16094	-0.05833	0.075	0.47917	0.87083	1.08333	1.27917	1.47083	1.59583	1.7875	2.8					0.004	0.397083	0.004
0.002	-0.39125	-0.18708	0.0625		0.002	-0.16795	-0.06667	0.0625	0.45417	0.8375	1.02917	1.21667	1.39583	1.50833	1.6875	2.69167					0.002	0.374167	0.002
0	-0.39958	-0.19375	0.05		0	-0.175	-0.07917	0.05	0.42083	0.78333	0.95833	1.13333	1.29167	1.39583	1.56667	2.5625					0	0.347917	0
-0.002	-0.40917	-0.19958	0.03333		-0.002	-0.18196	-0.09167	0.03333	0.3875	0.7375	0.90417	1.0625	1.20833	1.29583	1.45417	2.45417					-0.002	0.328333	-0.002
-0.004	-0.41625	-0.20792	0.01667		-0.004	-0.18897	-0.10833	0.01667	0.35417	0.69583	0.85833	1.00417	1.14583	1.22083	1.36667	2.36667					-0.004	0.310833	-0.004
-0.006	-0.425	-0.21625	-0.00417		-0.006	-0.19614	-0.12083	-0.00417	0.32083	0.65833	0.80833	0.94583	1.075	1.14583	1.27917	2.275					-0.006	0.289583	-0.006
-0.008	-0.43083	-0.22167	-0.025		-0.008	-0.20364	-0.1375	-0.025	0.29583	0.6125	0.74583	0.87917	0.99167	1.06667	1.19167	2.17083					-0.008	0.265	-0.008
-0.01	-0.43875	-0.22833	-0.04583		-0.01	-0.21121	-0.15	-0.04583	0.27083	0.56667	0.68333	0.8125	0.90833	0.98333	1.09167	2.05417					-0.01	0.240417	-0.01
-0.012	-0.44583	-0.2325	-0.05833		-0.012	-0.21904	-0.1625	-0.05833	0.24583	0.52083	0.62083	0.74167	0.83333	0.88333	1	1.94583					-0.012	0.219583	-0.012
-0.014	-0.45375	-0.2375	-0.06667		-0.014	-0.22681	-0.175	-0.06667	0.22083	0.48333	0.57083	0.67917	0.7625	0.79583	0.90417	1.84583					-0.014	0.1975	-0.014
-0.016	-0.4625	-0.24167	-0.07917		-0.016	-0.23475	-0.18333	-0.07917	0.19583	0.4375	0.52083	0.6125	0.69167	0.7	0.80417	1.74167					-0.016	0.175417	-0.016
-0.018	-0.47042	-0.24792	-0.09167		-0.018	-0.24268	-0.19583	-0.09167	0.17917	0.4	0.475	0.54583	0.6125	0.61667	0.7	1.62917					-0.018	0.152083	-0.018
-0.02	-0.47667	-0.25708	-0.10833		-0.02	-0.25074	-0.20833	-0.10833	0.15417	0.35417	0.42083	0.475	0.5375	0.52917	0.59167	1.50833					-0.02	0.130417	-0.02
-0.022	-0.4825	-0.26458	-0.125		-0.022	-0.25877	-0.22083	-0.125	0.13333	0.31667	0.37917	0.42083	0.47083	0.45833	0.50417	1.41667					-0.022	0.108333	-0.022
-0.024	-0.48833	-0.27125	-0.14583		-0.024	-0.2666	-0.23333	-0.14583	0.1125	0.275	0.325	0.3625	0.40833	0.37917	0.41667	1.325					-0.024	0.085	-0.024
-0.026	-0.495	-0.27417	-0.16667		-0.026	-0.27423	-0.24167	-0.16667	0.09167	0.2375	0.275	0.30417	0.3375	0.29583	0.33333	1.225					-0.026	0.0625	-0.026
-0.028	-0.5025	-0.27792	-0.18333		-0.028	-0.28171	-0.25417	-0.18333	0.06667	0.19583	0.2125	0.23333	0.25	0.19167	0.22917	1.11667					-0.028	0.039583	-0.028
-0.03	-0.51042	-0.28292	-0.20417		-0.03	-0.28923	-0.2625	-0.20417	0.04167	0.15417	0.1625	0.17083	0.175	0.11667	0.12917	1.0125					-0.03	0.01625	-0.03
-0.032	-0.51708	-0.2925	-0.225		-0.032	-0.29692	-0.275	-0.225	0.01667	0.12083	0.1125	0.1125	0.11667	0.0375	0.0375	0.9					-0.032	-0.006667	-0.032
-0.034	-0.52083	-0.29833	-0.24167		-0.034	-0.3046	-0.2875	-0.24167	-0.00417	0.0875	0.06667	0.05417	0.05417	-0.02917	-0.05	0.7875					-0.034	-0.03	-0.034
-0.036	-0.52458	-0.30625	-0.25833		-0.036	-0.31272	-0.3	-0.25833	-0.03333	0.05417	0.0125	-0.0125	-0.02083	-0.1125	-0.14167	0.675					-0.036	-0.0525	-0.036
-0.038	-0.53292	-0.30833	-0.27083		-0.038	-0.32097	-0.3125	-0.27083	-0.0625	0.0125	-0.0375	-0.075	-0.10417	-0.2	-0.24583	0.57083					-0.038	-0.076667	-0.038
-0.04	-0.53958	-0.315	-0.2875		-0.04	-0.32935	-0.32917	-0.2875	-0.09583	-0.025	-0.0875	-0.1375	-0.175	-0.2875	-0.33333	0.46667					-0.04	-0.099167	-0.04
-0.042	-0.54625	-0.32125	-0.30833		-0.042	-0.33771	-0.34167	-0.30833	-0.12917	-0.07083	-0.14167	-0.20833	-0.25833	-0.3875	-0.44583	0.35					-0.042	-0.125	-0.042
-0.044	-0.54875	-0.32833	-0.325		-0.044	-0.34595	-0.35417	-0.325	-0.15833	-0.11667	-0.20417	-0.28333	-0.33333	-0.48333	-0.54583	0.24167					-0.044	-0.15125	-0.044
-0.046	-0.555	-0.33458	-0.34583		-0.046	-0.35433	-0.35833	-0.34583	-0.1875	-0.16667	-0.26667	-0.35417	-0.425	-0.57083	-0.65	0.1375					-0.046	-0.1775	-0.046
-0.048	-0.56	-0.33625	-0.3625		-0.048	-0.3626	-0.37083	-0.3625	-0.22083	-0.21667	-0.33333	-0.43333	-0.5125	-0.67083	-0.7625	0.01667					-0.048	-0.204167	-0.048
-0.05	-0.56667	-0.34208	-0.38333		-0.05	-0.37097	-0.3875	-0.38333	-0.25833	-0.26667	-0.40417	-0.51667	-0.62083	-0.77083	-0.89167	-0.10833					-0.05	-0.23125	-0.05
-0.052	-0.57125	-0.34625	-0.4		-0.052	-0.37933	-0.40417	-0.4	-0.29583	-0.32083	-0.475	-0.59583	-0.70833	-0.8875	-1.0125	-0.23333					-0.052	-0.259583	-0.052
-0.054	-0.57667	-0.35667	-0.41667		-0.054	-0.38804	-0.4125	-0.41667	-0.325	-0.37083	-0.54167	-0.66667	-0.80417	-0.99167	-1.12083	-0.35417					-0.054	-0.287083	-0.054
-0.056	-0.58	-0.36042	-0.4375		-0.056	-0.39671	-0.425	-0.4375	-0.3625	-0.42917	-0.60833	-0.75	-0.89167	-1.10833	-1.23333	-0.47917					-0.056	-0.314583	-0.056
-0.058	-0.58417	-0.36667	-0.4625		-0.058	-0.40528	-0.44167	-0.4625	-0.4	-0.4875	-0.68333	-0.84167	-0.99583	-1.225	-1.3625	-0.61667					-0.058	-0.3425	-0.058
-0.06	-0.58917	-0.37	-0.48333		-0.06	-0.41372	-0.4625	-0.48333	-0.44167	-0.55417	-0.76667	-0.9375	-1.0875	-1.34583	-1.50417	-0.75833					-0.06	-0.3725	-0.06
-0.062	-0.59417	-0.37708	-0.50417		-0.062	-0.42247	-0.475	-0.50417	-0.475	-0.60417	-0.825	-1.00417	-1.17917	-1.425	-1.60417	-0.875					-0.062	-0.399583	-0.062
-0.064	-0.59917	-0.38458	-0.52917		-0.064	-0.43163	-0.49167	-0.52917	-0.51667	-0.675	-0.92083	-1.1125	-1.3	-1.55	-1.75417	-1.0375					-0.064	-0.4325	-0.064
-0.066	-0.60333	-0.39042	-0.55417		-0.066	-0.44095	-0.50833	-0.55417	-0.55833	-0.74167	-1.0125	-1.21667	-1.425	-1.675	-1.89583	-1.19167					-0.066	-0.464167	-0.066
-0.068	-0.60792	-0.39542	-0.575		-0.068	-0.45009	-0.525	-0.575	-0.60417	-0.81667	-1.1125	-1.325	-1.52917	-1.82083	-2.05417	-1.35417					-0.068	-0.495833	-0.068
-0.07	-0.61292	-0.3975	-0.59583		-0.07	-0.4597	-0.53333	-0.59583	-0.65	-0.87917	-1.20833	-1.43333	-1.64583	-1.95833	-2.20417	-1.53333					-0.07	-0.52875	-0.07
-0.072	-0.61708	-0.40208	-0.62083		-0.072	-0.46963	-0.55	-0.62083	-0.7	-0.95417	-1.3	-1.54583	-1.77917	-2.10417	-2.3625	-1.7125					-0.072	-0.56125	-0.072
-0.074	-0.62125	-0.40708	-0.64583		-0.074	-0.48038	-0.56667	-0.64583	-0.75	-1.0375	-1.4	-1.66667	-1.92917	-2.26667	-2.5375	-1.90833					-0.074	-0.59625	-0.074
-0.076	-0.62583	-0.41542	-0.67083		-0.076	-0.49135	-0.58333	-0.67083	-0.80417	-1.1375	-1.50833	-1.79583	-2.0875	-2.44167	-2.72083	-2.10417					-0.076	-0.633333	-0.076
-0.078	-0.63167	-0.42167	-0.7		-0.078	-0.50342	-0.59583	-0.7	-0.8625	-1.23333	-1.62917	-1.92917	-2.24167	-2.625	-2.9125	-2.3					-0.078	-0.673333	-0.078
-0.08	-0.63625	-0.42875	-0.72917		-0.08	-0.51636	-0.6125	-0.72917	-0.92083	-1.32917	-1.75833	-2.07917	-2.40417	-2.80417	-3.10833	-2.52083					-0.08	-0.712083	-0.08
-0.082	-0.64042	-0.43458	-0.7625		-0.082	-0.53009	-0.6375	-0.7625	-0.9875	-1.43333	-1.89583	-2.24167	-2.58333	-2.99167	-3.33333	-2.75					-0.082	-0.75625	-0.082
-0.084	-0.64375	-0.44333	-0.79583		-0.084	-0.54426	-0.6625	-0.79583	-1.05833	-1.55	-2.04167	-2.41667	-2.77083	-3.20417	-3.56667	-3					-0.084	-0.79875	-0.084
-0.086	-0.64917	-0.45	-0.84167		-0.086	-0.55908	-0.6875	-0.84167	-1.13333	-1.66667	-2.19583	-2.5875	-2.97083	-3.425	-3.81667	-3.275					-0.086	-0.846667	-0.086
-0.088	-0.65417	-0.45458	-0.8875		-0.088	-0.57541	-0.7125	-0.8875	-1.2125	-1.79167	-2.35833	-2.77083	-3.17083	-3.6625	-4.05417	-3.54583					-0.088	-0.892917	-0.088
-0.09	-0.65958	-0.46	-0.9375		-0.09	-0.59312	-0.73333	-0.9375	-1.29583	-1.91667	-2.52083	-2.95833	-3.3875	-3.90417	-4.3125	-3.8375					-0.09	-0.94375	-0.09
-0.092	-0.66375	-0.46542	-0.97917		-0.092	-0.61238	-0.75833	-0.97917	-1.38333	-2.0625	-2.7	-3.17083	-3.6125	-4.15833	-4.5875	-4.12083					-0.092	-0.996667	-0.092
-0.094	-0.66875	-0.47417	-1.02917		-0.094	-0.63309	-0.7875	-1.02917	-1.47917	-2.22083	-2.89583	-3.39167	-3.87083	-4.43333	-4.8875	-4.44583					-0.094	-1.05208	-0.094
-0.096	-0.675	-0.48167	-1.07917		-0.096	-0.65559	-0.825	-1.07917	-1.58333	-2.39583	-3.10417	-3.62917	-4.13333	-4.70833	-5.19583	-4.79167					-0.096	-1.11167	-0.096
-0.098	-0.68042	-0.48833	-1.14167		-0.098	-0.67999	-0.8625	-1.14167	-1.69583	-2.575	-3.33333	-3.8875	-4.425	-5.02083	-5.525	-5.15833					-0.098	-1.1725	-0.098
-0.1	-0.68583	-0.49458	-1.2		-0.1	-0.70654	-0.90833	-1.2	-1.82083	-2.7625	-3.57083	-4.1625	-4.72917	-5.34167	-5.88333	-5.54167					-0.1	-1.23833	-0.1
-0.102	-0.68917	-0.50042	-1.27083		-0.102	-0.73568	-0.95833	-1.27083	-1.95417	-2.9625	-3.8375	-4.45833	-5.05833	-5.70833	-6.26667	-5.95					-0.102	-1.3075	-0.102
-0.104	-0.69583	-0.50792	-1.34167		-0.104	-0.76798	-1.00833	-1.34167	-2.09583	-3.18333	-4.10417	-4.75417	-5.38333	-6.06667	-6.65	-6.36667					-0.104	-1.37708	-0.104
-0.106	-0.7025	-0.51833	-1.42083		-0.106	-0.80366	-1.05417	-1.42083	-2.24583	-3.42083	-4.3875	-5.07083	-5.72917	-6.4625	-7.05417	-6.825					-0.106	-1.45542	-0.106
-0.108	-0.71125	-0.52833	-1.50833		-0.108	-0.84264	-1.1125	-1.50833	-2.41667	-3.67917	-4.7	-5.41667	-6.10833	-6.86667	-7.49583	-7.30417					-0.108	-1.53375	-0.108
-0.11	-0.715	-0.53583	-1.60417		-0.11	-0.88494	-1.17083	-1.60417	-2.59583	-3.94167	-5.025	-5.77917	-6.5125	-7.29583	-7.9625	-7.81667					-0.11	-1.6175	-0.11
-0.112	-0.72	-0.54042	-1.7125		-0.112	-0.93074	-1.24167	-1.7125	-2.78333	-4.22083	-5.37083	-6.17083	-6.93333	-7.75833	-8.45833	-8.35					-0.112	-1.70125	-0.112
-0.114	-0.72375	-0.54667	-1.82917		-0.114	-0.98033	-1.3125	-1.82917	-2.99167	-4.525	-5.7375	-6.58333	-7.3875	-8.2375	-8.9875	-8.92083					-0.114	-1.79833	-0.114
-0.116	-0.73792	-0.56042	-1.94167		-0.116	-1.03418	-1.39583	-1.94167	-3.20833	-4.8375	-6.12083	-7.00833	-7.85833	-8.75417	-9.5375	-9.50833					-0.116	-1.8925	-0.116
-0.118	-0.74542	-0.56875	-2.06667		-0.118	-1.09239	-1.47917	-2.06667	-3.43333	-5.16667	-6.52917	-7.45	-8.34583	-9.275	-10.1042	-10.1167					-0.118	-1.99083	-0.118
-0.12	-0.75125	-0.5775	-2.19167		-0.12	-1.15478	-1.56667	-2.19167	-3.65833	-5.5125	-6.9375	-7.90417	-8.84167	-9.8375	-10.6708	-10.725					-0.12	-2.09125	-0.12
-0.122	-0.75292	-0.58	-2.34167		-0.122	-1.22152	-1.65833	-2.34167	-3.9125	-5.8875	-7.37917	-8.40833	-9.39583	-10.425	-11.2875	-11.3958					-0.122	-2.2025	-0.122
-0.124	-0.75875	-0.59042	-2.5		-0.124	-1.29264	-1.75833	-2.5	-4.18333	-6.29167	-7.85	-8.94167	-9.97083	-11.0458	-11.9375	-12.0875					-0.124	-2.31708	-0.124
-0.126	-0.76625	-0.59958	-2.65417		-0.126	-1.36843	-1.8625	-2.65417	-4.45417	-6.67083	-8.3125	-9.46667	-10.5458	-11.6583	-12.5833	-12.7875					-0.126	-2.4225	-0.126
-0.128	-0.7725	-0.60917	-2.82917		-0.128	-1.44892	-1.98333	-2.82917	-4.74583	-7.10417	-8.84167	-10.05	-11.1708	-12.3292	-13.2875	-13.5333					-0.128	-2.545	-0.128
-0.13	-0.78083	-0.61708	-3		-0.13	-1.53422	-2.10417	-3	-5.0625	-7.54167	-9.38333	-10.6417	-11.8292	-13.0208	-14.0333	-14.3208					-0.13	-2.66917	-0.13
-0.132	-0.78917	-0.63	-3.19167		-0.132	-1.6242	-2.23333	-3.19167	-5.375	-8	-9.94167	-11.2583	-12.4917	-13.7333	-14.7875	-15.1125					-0.132	-2.79042	-0.132
-0.134	-0.79542	-0.64375	-3.37917		-0.134	-1.71899	-2.36667	-3.37917	-5.70833	-8.47083	-10.5083	-11.8833	-13.1708	-14.475	-15.575	-15.9583					-0.134	-2.91667	-0.134
-0.136	-0.80333	-0.65333	-3.57917		-0.136	-1.819	-2.50417	-3.57917	-6.04167	-8.95417	-11.0833	-12.5167	-13.8667	-15.2417	-16.3792	-16.8					-0.136	-3.04375	-0.136
-0.138	-0.81	-0.65833	-3.78333		-0.138	-1.92378	-2.64167	-3.78333	-6.3875	-9.45417	-11.6792	-13.1667	-14.5875	-16.0333	-17.2208	-17.7					-0.138	-3.17792	-0.138
-0.14	-0.81875	-0.66583	-3.99167		-0.14	-2.03256	-2.78333	-3.99167	-6.72917	-9.96667	-12.2833	-13.8417	-15.325	-16.8375	-18.0708	-18.6					-0.14	-3.30958	-0.14
-0.142	-0.82625	-0.67708	-4.20833		-0.142	-2.14516	-2.9375	-4.20833	-7.07917	-10.4917	-12.9125	-14.5667	-16.0917	-17.6667	-18.9458	-19.55					-0.142	-3.45625	-0.142
-0.144	-0.83625	-0.68417	-4.4125		-0.144	-2.26163	-3.09583	-4.4125	-7.44167	-11.025	-13.5625	-15.3083	-16.9042	-18.525	-19.8667	-20.5083					-0.144	-3.59583	-0.144
-0.146	-0.84583	-0.69042	-4.6375		-0.146	-2.38229	-3.2625	-4.6375	-7.81667	-11.5708	-14.2375	-16.0833	-17.7417	-19.4083	-20.8208	-21.5083					-0.146	-3.74208	-0.146
-0.148	-0.85417	-0.69458	-4.85833		-0.148	-2.50654	-3.43333	-4.85833	-8.18333	-12.1292	-14.9292	-16.8542	-18.5958	-20.3292	-21.7958	-22.5458					-0.148	-3.87292	-0.148
-0.15	-0.86208	-0.70583	-5.08333		-0.15	-2.63405	-3.59583	-5.08333	-8.55	-12.7417	-15.6792	-17.6708	-19.4708	-21.2667	-22.7958	-23.5917					-0.15	-4.01208	-0.15
-0.152	-0.87083	-0.71583	-5.29583		-0.152	-2.76439	-3.75833	-5.29583	-8.9375	-13.3958	-16.4792	-18.525	-20.4042	-22.2375	-23.8042	-24.5875					-0.152	-4.14375	-0.152
-0.154	-0.87958	-0.72667	-5.50417		-0.154	-2.89656	-3.91667	-5.50417	-9.37917	-14.0833	-17.3208	-19.4417	-21.3792	-23.2375	-24.8375	-25.6208					-0.154	-4.27917	-0.154
-0.156	-0.89	-0.73583	-5.70417		-0.156	-3.03024	-4.07917	-5.70417	-9.8375	-14.7583	-18.1417	-20.3583	-22.3833	-24.2792	-25.9	-26.7375					-0.156	-4.40542	-0.156
-0.158	-0.89875	-0.7475	-5.90833		-0.158	-3.16499	-4.22917	-5.90833	-10.3083	-15.4375	-18.9667	-21.3042	-23.4083	-25.3792	-27.0417	-28.0208					-0.158	-4.54083	-0.158
-0.16	-0.90917	-0.76	-6.0875		-0.16	-3.30055	-4.3875	-6.0875	-10.75	-16.1083	-19.7875	-22.2417	-24.4458	-26.5125	-28.2458	-29.3083					-0.16	-4.66667	-0.16
-0.162	-0.92	-0.77333	-6.2625		-0.162	-3.4367	-4.53333	-6.2625	-11.1583	-16.7375	-20.5958	-23.175	-25.4667	-27.6333	-29.4542	-30.5708					-0.162	-4.78542	-0.162
-0.164	-0.93292	-0.78208	-6.45		-0.164	-3.57317	-4.675	-6.45	-11.5375	-17.3417	-21.3875	-24.0875	-26.4792	-28.7458	-30.6625	-31.7958					-0.164	-4.8925	-0.164
-0.166	-0.94625	-0.79167	-6.67917		-0.166	-3.70943	-4.80417	-6.67917	-11.9042	-17.9333	-22.1667	-24.9833	-27.5042	-29.8542	-31.8625	-33.0542					-0.166	-4.99958	-0.166
-0.168	-0.95708	-0.79917	-6.90417		-0.168	-3.84536	-4.94583	-6.90417	-12.2583	-18.5125	-22.9417	-25.8833	-28.525	-30.9917	-33.075	-34.3292					-0.168	-5.10083	-0.168
-0.17	-0.96792	-0.81458	-7.10833		-0.17	-3.9805	-5.09167	-7.10833	-12.5667	-19.0625	-23.6958	-26.7625	-29.5375	-32.1125	-34.2833	-35.5792					-0.17	-5.19583	-0.17
-0.172	-0.97833	-0.82333	-7.27917		-0.172	-4.11458	-5.2375	-7.27917	-12.8417	-19.5875	-24.4292	-27.6375	-30.5292	-33.2375	-35.4917	-36.8333					-0.172	-5.28292	-0.172
-0.174	-0.98917	-0.83917	-7.45		-0.174	-4.24733	-5.35833	-7.45	-13.0875	-20.0958	-25.1333	-28.5042	-31.525	-34.3458	-36.7	-38.1					-0.174	-5.36417	-0.174
-0.176	-1.0025	-0.84667	-7.5875		-0.176	-4.37824	-5.46667	-7.5875	-13.3208	-20.55	-25.8042	-29.3125	-32.475	-35.4375	-37.8833	-39.3542					-0.176	-5.43167	-0.176
-0.178	-1.01375	-0.86042	-7.70833		-0.178	-4.50704	-5.57083	-7.70833	-13.5125	-20.9542	-26.4292	-30.1042	-33.3958	-36.5	-39.0583	-40.5833					-0.178	-5.49083	-0.178
-0.18	-1.0275	-0.86917	-7.81667		-0.18	-4.63333	-5.6875	-7.81667	-13.6833	-21.3083	-27.0292	-30.8417	-34.2833	-37.5292	-40.2125	-41.7917					-0.18	-5.54333	-0.18
-0.182	-1.04	-0.88333	-7.90833		-0.182	-4.75657	-5.8125	-7.90833	-13.8042	-21.6167	-27.5625	-31.5542	-35.1417	-38.525	-41.3375	-42.9792					-0.182	-5.5825	-0.182
-0.184	-1.05417	-0.89708	-7.98333		-0.184	-4.87671	-5.92917	-7.98333	-13.9	-21.8792	-28.0625	-32.2	-35.9417	-39.4792	-42.4167	-44.1042					-0.184	-5.61167	-0.184
-0.186	-1.06583	-0.90792	-8.0375		-0.186	-4.99343	-6.03333	-8.0375	-13.9458	-22.0792	-28.475	-32.7875	-36.675	-40.375	-43.4375	-45.175					-0.186	-5.63042	-0.186
-0.188	-1.07708	-0.92083	-8.08333		-0.188	-5.10699	-6.125	-8.08333	-13.9792	-22.2542	-28.8375	-33.3167	-37.3625	-41.2375	-44.4333	-46.2167					-0.188	-5.64708	-0.188
-0.19	-1.08958	-0.93417	-8.10417		-0.19	-5.2172	-6.2	-8.10417	-13.9458	-22.3375	-29.0833	-33.75	-37.9708	-42.0125	-45.35	-47.1875					-0.19	-5.64542	-0.19
-0.192	-1.105	-0.95292	-8.13333		-0.192	-5.32346	-6.275	-8.13333	-13.9458	-22.4375	-29.35	-34.1958	-38.5875	-42.8125	-46.2917	-48.1917					-0.192	-5.65542	-0.192
-0.194	-1.12125	-0.96667	-8.1625		-0.194	-5.42522	-6.34167	-8.1625	-13.9042	-22.475	-29.5583	-34.575	-39.1417	-43.5458	-47.1917	-49.1375					-0.194	-5.65083	-0.194
-0.196	-1.1375	-0.98167	-8.18333		-0.196	-5.52228	-6.4	-8.18333	-13.85	-22.4625	-29.7	-34.8625	-39.6042	-44.2042	-48.025	-49.9708					-0.196	-5.63875	-0.196
-0.198	-1.15167	-0.99292	-8.19167		-0.198	-5.61518	-6.4625	-8.19167	-13.7625	-22.3917	-29.775	-35.075	-40	-44.775	-48.7833	-50.75					-0.198	-5.61958	-0.198
-0.2	-1.16625	-1.00833	-8.18333		-0.2	-5.70421	-6.5125	-8.18333	-13.6625	-22.275	-29.7792	-35.225	-40.325	-45.3	-49.4625	-51.4625					-0.2	-5.59792	-0.2
-0.202	-1.18083	-1.02125	-8.175		-0.202	-5.78929	-6.5625	-8.175	-13.55	-22.1167	-29.7167	-35.3125	-40.5792	-45.7375	-50.0667	-52.125					-0.202	-5.56667	-0.202
-0.204	-1.19792	-1.04083	-8.16667		-0.204	-5.87058	-6.6	-8.16667	-13.4292	-21.9375	-29.5958	-35.3292	-40.75	-46.1	-50.5833	-52.7208					-0.204	-5.53292	-0.204
-0.206	-1.215	-1.05667	-8.15417		-0.206	-5.94823	-6.64583	-8.15417	-13.3083	-21.725	-29.4583	-35.3042	-40.8625	-46.3875	-51.0625	-53.2625					-0.206	-5.49667	-0.206
-0.208	-1.2325	-1.07417	-8.14167		-0.208	-6.02271	-6.68333	-8.14167	-13.1708	-21.4917	-29.2667	-35.2083	-40.9	-46.6083	-51.4667	-53.7167					-0.208	-5.45667	-0.208
-0.21	-1.24875	-1.08625	-8.12083		-0.21	-6.09368	-6.72083	-8.12083	-13.0292	-21.2333	-29.025	-35.0458	-40.8625	-46.7583	-51.8042	-54.0542					-0.21	-5.415	-0.21
-0.212	-1.26542	-1.10292	-8.1		-0.212	-6.16137	-6.74167	-8.1	-12.8833	-20.9708	-28.7333	-34.8167	-40.75	-46.825	-52.025	-54.325					-0.212	-5.37	-0.212
-0.214	-1.28167	-1.11958	-8.075		-0.214	-6.22523	-6.76667	-8.075	-12.7542	-20.7042	-28.4292	-34.55	-40.5917	-46.8208	-52.1833	-54.5375					-0.214	-5.33167	-0.214
-0.216	-1.30042	-1.13833	-8.05417		-0.216	-6.28603	-6.79167	-8.05417	-12.6292	-20.425	-28.0917	-34.2417	-40.3833	-46.7417	-52.2708	-54.6875					-0.216	-5.28708	-0.216
-0.218	-1.31917	-1.1575	-8.02917		-0.218	-6.34417	-6.82083	-8.02917	-12.4917	-20.1333	-27.7292	-33.8875	-40.1042	-46.5708	-52.2833	-54.7167					-0.218	-5.23958	-0.218
-0.22	-1.33917	-1.17667	-8.00833		-0.22	-6.39998	-6.8375	-8.00833	-12.3625	-19.8375	-27.3333	-33.4875	-39.7458	-46.325	-52.1917	-54.6542					-0.22	-5.18792	-0.22
-0.222	-1.35833	-1.19667	-7.99167		-0.222	-6.45361	-6.85417	-7.99167	-12.225	-19.5458	-26.9375	-33.0458	-39.3458	-46.0167	-52.025	-54.5125					-0.222	-5.14	-0.222
-0.224	-1.37792	-1.21625	-7.975		-0.224	-6.50503	-6.87083	-7.975	-12.1042	-19.2625	-26.5375	-32.5917	-38.9167	-45.6708	-51.7917	-54.3					-0.224	-5.0925	-0.224
-0.226	-1.39958	-1.23583	-7.9625		-0.226	-6.55447	-6.89583	-7.9625	-11.9708	-18.9625	-26.125	-32.1292	-38.4542	-45.2667	-51.4792	-54.0125					-0.226	-5.04458	-0.226
-0.228	-1.42	-1.25458	-7.94167		-0.228	-6.6023	-6.91667	-7.94167	-11.85	-18.6792	-25.7125	-31.6542	-37.95	-44.7958	-51.0958	-53.6333					-0.228	-4.99625	-0.228
-0.23	-1.44292	-1.27208	-7.925		-0.23	-6.64837	-6.9375	-7.925	-11.7333	-18.3958	-25.2875	-31.1458	-37.4083	-44.2708	-50.6583	-53.1833					-0.23	-4.94667	-0.23
-0.232	-1.46417	-1.29208	-7.9125		-0.232	-6.69385	-6.94583	-7.9125	-11.6208	-18.1333	-24.8792	-30.625	-36.8458	-43.6958	-50.15	-52.6583					-0.232	-4.89458	-0.232
-0.234	-1.4875	-1.31167	-7.9		-0.234	-6.73875	-6.9625	-7.9	-11.5125	-17.8708	-24.4708	-30.1125	-36.2625	-43.1	-49.5875	-52.0875					-0.234	-4.84458	-0.234
-0.236	-1.50917	-1.33417	-7.8875		-0.236	-6.7833	-6.975	-7.8875	-11.4042	-17.6083	-24.0708	-29.6125	-35.6625	-42.4708	-48.95	-51.4542					-0.236	-4.795	-0.236
-0.238	-1.53292	-1.35458	-7.875		-0.238	-6.82758	-7.00417	-7.875	-11.3208	-17.375	-23.6958	-29.1333	-35.0792	-41.8375	-48.3125	-50.8208					-0.238	-4.75167	-0.238
-0.24	-1.55583	-1.37667	-7.875		-0.24	-6.87189	-7.02083	-7.875	-11.2375	-17.1417	-23.3208	-28.6542	-34.4917	-41.1833	-47.6417	-50.1458					-0.24	-4.70583	-0.24
-0.242	-1.58083	-1.39833	-7.87917		-0.242	-6.91671	-7.04167	-7.87917	-11.1625	-16.9292	-22.9542	-28.1708	-33.9083	-40.5083	-46.9417	-49.45					-0.242	-4.65917	-0.242
-0.244	-1.60417	-1.42042	-7.88333		-0.244	-6.96172	-7.05833	-7.88333	-11.0958	-16.725	-22.6125	-27.7083	-33.3375	-39.8375	-46.2208	-48.7167					-0.244	-4.61708	-0.244
-0.246	-1.63125	-1.445	-7.8875		-0.246	-7.00688	-7.08333	-7.8875	-11.025	-16.5292	-22.2917	-27.2625	-32.7667	-39.1708	-45.4917	-47.9583					-0.246	-4.57458	-0.246
-0.248	-1.65708	-1.46458	-7.89167		-0.248	-7.05215	-7.10833	-7.89167	-10.9542	-16.3333	-21.9667	-26.825	-32.2167	-38.5125	-44.75	-47.1417					-0.248	-4.53167	-0.248
-0.25	-1.68375	-1.49042	-7.90417		-0.25	-7.09809	-7.12917	-7.90417	-10.8833	-16.1417	-21.6375	-26.3917	-31.6667	-37.8542	-43.9917	-46.325					-0.25	-4.4875	-0.25
-0.252	-1.71	-1.51375	-7.91667		-0.252	-7.14468	-7.15833	-7.91667	-10.8333	-15.9625	-21.3208	-25.975	-31.1458	-37.2	-43.2167	-45.5					-0.252	-4.44375	-0.252
-0.254	-1.73667	-1.53958	-7.925		-0.254	-7.19248	-7.18333	-7.925	-10.7792	-15.7708	-21.0042	-25.5417	-30.5917	-36.5167	-42.4208	-44.6667					-0.254	-4.39667	-0.254
-0.256	-1.76542	-1.56458	-7.94167		-0.256	-7.24127	-7.22083	-7.94167	-10.7417	-15.6375	-20.7583	-25.1792	-30.1167	-35.8958	-41.6917	-43.9					-0.256	-4.36	-0.256
-0.258	-1.79542	-1.59167	-7.95833		-0.258	-7.29131	-7.25	-7.95833	-10.7	-15.5	-20.5167	-24.8292	-29.6458	-35.3042	-40.9875	-43.1458					-0.258	-4.32208	-0.258
-0.26	-1.82417	-1.62583	-7.98333		-0.26	-7.34254	-7.29167	-7.98333	-10.6667	-15.3708	-20.2875	-24.5042	-29.2	-34.7375	-40.2958	-42.4					-0.26	-4.28625	-0.26
-0.262	-1.85625	-1.65333	-8.00833		-0.262	-7.39474	-7.33333	-8.00833	-10.6375	-15.2417	-20.0625	-24.1833	-28.7583	-34.1833	-39.6125	-41.6667					-0.262	-4.25042	-0.262
-0.264	-1.88667	-1.67917	-8.0375		-0.264	-7.44804	-7.38333	-8.0375	-10.6167	-15.125	-19.8458	-23.8875	-28.35	-33.6542	-38.9542	-40.9583					-0.264	-4.215	-0.264
-0.266	-1.91917	-1.70042	-8.07083		-0.266	-7.50221	-7.42083	-8.07083	-10.6	-15.0167	-19.6417	-23.5917	-27.9417	-33.1292	-38.3125	-40.2542					-0.266	-4.17958	-0.266
-0.268	-1.95083	-1.7275	-8.10833		-0.268	-7.55747	-7.4625	-8.10833	-10.5917	-14.9167	-19.4458	-23.3125	-27.5625	-32.625	-37.7042	-39.5625					-0.268	-4.14417	-0.268
-0.27	-1.98333	-1.75708	-8.14583		-0.27	-7.61431	-7.5	-8.14583	-10.5875	-14.825	-19.2667	-23.0417	-27.1958	-32.1333	-37.1208	-38.8917					-0.27	-4.11042	-0.27
-0.272	-2.01708	-1.78667	-8.18333		-0.272	-7.67322	-7.55	-8.18333	-10.5917	-14.7542	-19.1042	-22.7917	-26.8708	-31.6875	-36.5625	-38.2708					-0.272	-4.08083	-0.272
-0.274	-2.05208	-1.81958	-8.225		-0.274	-7.73462	-7.6	-8.225	-10.6	-14.675	-18.95	-22.5625	-26.5458	-31.2583	-36.0208	-37.6875					-0.274	-4.05	-0.274
-0.276	-2.08917	-1.84958	-8.275		-0.276	-7.79864	-7.65417	-8.275	-10.6125	-14.6125	-18.8083	-22.3417	-26.2417	-30.85	-35.4958	-37.1292					-0.276	-4.02125	-0.276
-0.278	-2.12667	-1.88167	-8.33333		-0.278	-7.86513	-7.70417	-8.33333	-10.6292	-14.55	-18.675	-22.1417	-25.9542	-30.4625	-34.9958	-36.6					-0.278	-3.99167	-0.278
-0.28	-2.16292	-1.91333	-8.3875		-0.28	-7.93482	-7.76667	-8.3875	-10.6458	-14.5083	-18.55	-21.9417	-25.6958	-30.0833	-34.5083	-36.0667					-0.28	-3.965	-0.28
-0.282	-2.20125	-1.94708	-8.44583		-0.282	-8.00739	-7.83333	-8.44583	-10.6708	-14.4667	-18.4333	-21.7542	-25.4375	-29.725	-34.0458	-35.5542					-0.282	-3.9375	-0.282
-0.284	-2.24042	-1.98125	-8.50417		-0.284	-8.08317	-7.90833	-8.50417	-10.7042	-14.4375	-18.3292	-21.5833	-25.1958	-29.3917	-33.6167	-35.0625					-0.284	-3.91167	-0.284
-0.286	-2.28083	-2.01417	-8.56667		-0.286	-8.16176	-7.97917	-8.56667	-10.7458	-14.4042	-18.2333	-21.425	-24.9583	-29.0833	-33.2125	-34.6375					-0.286	-3.8875	-0.286
-0.288	-2.32125	-2.05125	-8.6375		-0.288	-8.2438	-8.05417	-8.6375	-10.7875	-14.3833	-18.1583	-21.2833	-24.7583	-28.7917	-32.8292	-34.225					-0.288	-3.86458	-0.288
-0.29	-2.36292	-2.08667	-8.7125		-0.29	-8.32894	-8.1375	-8.7125	-10.8375	-14.375	-18.0958	-21.1583	-24.5667	-28.5125	-32.4667	-33.825					-0.29	-3.84292	-0.29
-0.292	-2.40667	-2.12583	-8.79167		-0.292	-8.41717	-8.225	-8.79167	-10.8917	-14.375	-18.0375	-21.0458	-24.3875	-28.25	-32.125	-33.4083					-0.292	-3.82	-0.292
-0.294	-2.4525	-2.16333	-8.87083		-0.294	-8.50755	-8.31667	-8.87083	-10.95	-14.3792	-17.9875	-20.9417	-24.2083	-27.9958	-31.7917	-33.0167					-0.294	-3.79917	-0.294
-0.296	-2.49917	-2.20375	-8.95417		-0.296	-8.59937	-8.40417	-8.95417	-11.0125	-14.3875	-17.9333	-20.85	-24.0417	-27.7583	-31.4833	-32.6667					-0.296	-3.77917	-0.296
-0.298	-2.54625	-2.24292	-9.04583		-0.298	-8.69158	-8.5	-9.04583	-11.0833	-14.4125	-17.9	-20.7625	-23.8958	-27.5375	-31.1792	-32.3375					-0.298	-3.75917	-0.298
-0.3	-2.59333	-2.28583	-9.1375		-0.3	-8.78269	-8.6	-9.1375	-11.1542	-14.4417	-17.8667	-20.6833	-23.7583	-27.325	-30.9042	-32.0375					-0.3	-3.74083	-0.3
-0.302	-2.64333	-2.3275	-9.2375		-0.302	-8.87188	-8.7125	-9.2375	-11.2208	-14.475	-17.8458	-20.6	-23.6333	-27.125	-30.6292	-31.7417					-0.302	-3.72	-0.302
-0.304	-2.69542	-2.37708	-9.3375		-0.304	-8.95742	-8.82917	-9.3375	-11.3	-14.5125	-17.8333	-20.55	-23.525	-26.9583	-30.3917	-31.4792					-0.304	-3.70375	-0.304
-0.306	-2.74917	-2.41833	-9.44583		-0.306	-9.03827	-8.95417	-9.44583	-11.3833	-14.5542	-17.8292	-20.5	-23.4208	-26.8083	-30.1625	-31.2083					-0.306	-3.68583	-0.306
-0.308	-2.80083	-2.46625	-9.55		-0.308	-9.1127	-9.08333	-9.55	-11.4833	-14.6042	-17.8458	-20.4667	-23.3292	-26.6708	-29.95	-30.9708					-0.308	-3.67083	-0.308
-0.31	-2.85542	-2.51042	-9.66667		-0.31	-9.17934	-9.22083	-9.66667	-11.5792	-14.6625	-17.8667	-20.4333	-23.2583	-26.5417	-29.7625	-30.7375					-0.31	-3.65667	-0.31
-0.312	-2.91083	-2.56333	-9.78333		-0.312	-9.23655	-9.35833	-9.78333	-11.6833	-14.7292	-17.8917	-20.4167	-23.1958	-26.4167	-29.5833	-30.5375					-0.312	-3.6425	-0.312
-0.314	-2.96792	-2.60833	-9.90833		-0.314	-9.28325	-9.50417	-9.90833	-11.7917	-14.7958	-17.9125	-20.4042	-23.1375	-26.3	-29.4208	-30.325					-0.314	-3.62875	-0.314
-0.316	-3.02542	-2.65583	-10.0292		-0.316	-9.31874	-9.65417	-10.0292	-11.8958	-14.8667	-17.9375	-20.3917	-23.0625	-26.1833	-29.25	-30.1375					-0.316	-3.61333	-0.316
-0.318	-3.0825	-2.70667	-10.1542		-0.318	-9.34267	-9.82083	-10.1542	-12.0042	-14.9292	-17.9625	-20.375	-22.9917	-26.075	-29.0792	-29.9208					-0.318	-3.59375	-0.318
-0.32	-3.14417	-2.76583	-10.2875		-0.32	-9.35456	-10.0083	-10.2875	-12.1208	-15.0167	-18.025	-20.3958	-22.9667	-26.0042	-28.9583	-29.775					-0.32	-3.58542	-0.32
-0.322	-3.20833	-2.82458	-10.4292		-0.322	-9.35463	-10.2125	-10.4292	-12.2542	-15.1042	-18.0875	-20.425	-22.9542	-25.9458	-28.85	-29.625					-0.322	-3.57417	-0.322
-0.324	-3.27292	-2.88083	-10.5667		-0.324	-9.34338	-10.4208	-10.5667	-12.3833	-15.1958	-18.1375	-20.4333	-22.9333	-25.875	-28.725	-29.4917					-0.324	-3.5625	-0.324
-0.326	-3.33708	-2.94	-10.7125		-0.326	-9.32148	-10.6333	-10.7125	-12.5083	-15.2917	-18.1917	-20.4625	-22.9208	-25.825	-28.6167	-29.3667					-0.326	-3.54958	-0.326
-0.328	-3.40375	-2.99833	-10.8583		-0.328	-9.28917	-10.8625	-10.8583	-12.625	-15.3875	-18.2542	-20.4875	-22.9208	-25.775	-28.525	-29.2542					-0.328	-3.53625	-0.328
-0.33	-3.47167	-3.0625	-11.0125		-0.33	-9.24647	-11.1	-11.0125	-12.75	-15.4875	-18.325	-20.5375	-22.9333	-25.7542	-28.4583	-29.1625					-0.33	-3.52667	-0.33
-0.332	-3.5425	-3.12542	-11.1667		-0.332	-9.19414	-11.3417	-11.1667	-12.8792	-15.5917	-18.4125	-20.5833	-22.9458	-25.7292	-28.3875	-29.0833					-0.332	-3.515	-0.332
-0.334	-3.61208	-3.19583	-11.3292		-0.334	-9.13316	-11.5833	-11.3292	-13.0167	-15.7042	-18.4917	-20.6458	-22.9667	-25.7208	-28.325	-28.9958					-0.334	-3.50792	-0.334
-0.336	-3.68792	-3.26083	-11.4917		-0.336	-9.06459	-11.8083	-11.4917	-13.1542	-15.8208	-18.5833	-20.6958	-22.9875	-25.6917	-28.275	-28.925					-0.336	-3.49875	-0.336
-0.338	-3.76125	-3.32792	-11.6583		-0.338	-8.9894	-12.025	-11.6583	-13.3042	-15.9458	-18.675	-20.775	-23.025	-25.6917	-28.2417	-28.8833					-0.338	-3.49167	-0.338
-0.34	-3.8375	-3.39875	-11.8208		-0.34	-8.90888	-12.2167	-11.8208	-13.4542	-16.0667	-18.7792	-20.8417	-23.0583	-25.6958	-28.2167	-28.8375					-0.34	-3.48292	-0.34
-0.342	-3.91083	-3.47375	-11.9917		-0.342	-8.82446	-12.4083	-11.9917	-13.6083	-16.1917	-18.8792	-20.925	-23.1042	-25.7292	-28.1958	-28.8083					-0.342	-3.47667	-0.342
-0.344	-3.98833	-3.55375	-12.1625		-0.344	-8.73751	-12.5792	-12.1625	-13.7625	-16.3167	-18.975	-20.9917	-23.15	-25.75	-28.1875	-28.7583					-0.344	-3.47	-0.344
-0.346	-4.06667	-3.63417	-12.3417		-0.346	-8.64962	-12.725	-12.3417	-13.9208	-16.4542	-19.0833	-21.0792	-23.225	-25.7875	-28.1792	-28.7542					-0.346	-3.46667	-0.346
-0.348	-4.14625	-3.71708	-12.5083		-0.348	-8.56183	-12.8292	-12.5083	-14.0792	-16.5833	-19.1958	-21.1625	-23.2667	-25.8125	-28.1708	-28.725					-0.348	-3.46	-0.348
-0.35	-4.22917	-3.80292	-12.6708		-0.35	-8.47566	-12.8792	-12.6708	-14.2375	-16.7125	-19.3167	-21.2542	-23.3333	-25.8458	-28.1708	-28.7					-0.35	-3.45458	-0.35
-0.352	-4.31375	-3.88375	-12.8333		-0.352	-8.392	-12.8708	-12.8333	-14.4	-16.8333	-19.4333	-21.3375	-23.375	-25.8792	-28.1833	-28.675					-0.352	-3.445	-0.352
-0.354	-4.39917	-3.96958	-13.0042		-0.354	-8.31221	-12.8042	-13.0042	-14.5667	-16.9667	-19.55	-21.4375	-23.4667	-25.9333	-28.2208	-28.6792					-0.354	-3.445	-0.354
-0.356	-4.48583	-4.05708	-13.175		-0.356	-8.23732	-12.6917	-13.175	-14.7333	-17.1083	-19.6708	-21.5375	-23.55	-25.9958	-28.2625	-28.6958					-0.356	-3.44208	-0.356
-0.358	-4.57292	-4.1525	-13.3375		-0.358	-8.16844	-12.5333	-13.3375	-14.9	-17.2458	-19.7875	-21.6458	-23.6417	-26.05	-28.2958	-28.7083					-0.358	-3.44167	-0.358
-0.36	-4.66333	-4.24667	-13.4875		-0.36	-8.10645	-12.3208	-13.4875	-15.0625	-17.3875	-19.9125	-21.7542	-23.725	-26.1083	-28.325	-28.7292					-0.36	-3.43583	-0.36
-0.362	-4.75542	-4.33917	-13.6333		-0.362	-8.05172	-12.0625	-13.6333	-15.2125	-17.5167	-20.0375	-21.8667	-23.8	-26.175	-28.3542	-28.7542					-0.362	-3.43375	-0.362
-0.364	-4.8475	-4.43292	-13.7667		-0.364	-8.00801	-11.7625	-13.7667	-15.3583	-17.6583	-20.175	-21.9792	-23.875	-26.2417	-28.4	-28.7875					-0.364	-3.43292	-0.364
-0.366	-4.93917	-4.53417	-13.8917		-0.366	-7.96865	-11.4542	-13.8917	-15.5	-17.7875	-20.3083	-22.0833	-23.9583	-26.3125	-28.4458	-28.8167					-0.366	-3.43042	-0.366
-0.368	-5.03167	-4.64083	-14.0042		-0.368	-7.93366	-11.1542	-14.0042	-15.65	-17.925	-20.4375	-22.1917	-24.05	-26.3833	-28.5042	-28.8583					-0.368	-3.42958	-0.368
-0.37	-5.12792	-4.74833	-14.1083		-0.37	-7.90302	-10.8708	-14.1083	-15.7917	-18.0542	-20.5708	-22.3	-24.15	-26.4708	-28.5583	-28.9083					-0.37	-3.42833	-0.37
-0.372	-5.22375	-4.84875	-14.1958		-0.372	-7.87674	-10.6167	-14.1958	-15.9167	-18.1792	-20.6917	-22.4042	-24.2292	-26.5458	-28.6083	-28.9458					-0.372	-3.42625	-0.372
-0.374	-5.31958	-4.955	-14.2583		-0.374	-7.85481	-10.3917	-14.2583	-16.0333	-18.2958	-20.8167	-22.5208	-24.3208	-26.6167	-28.6667	-28.9708					-0.374	-3.42583	-0.374
-0.376	-5.41667	-5.0625	-14.2875		-0.376	-7.83725	-10.2125	-14.2875	-16.1417	-18.4167	-20.9292	-22.6333	-24.4125	-26.6958	-28.7375	-29.0167					-0.376	-3.42542	-0.376
-0.378	-5.51625	-5.17833	-14.2875		-0.378	-7.82403	-10.0625	-14.2875	-16.2542	-18.5333	-21.05	-22.75	-24.5125	-26.7792	-28.8125	-29.0625					-0.378	-3.42833	-0.378
-0.38	-5.61708	-5.29125	-14.2542		-0.38	-7.81518	-9.9375	-14.2542	-16.35	-18.6417	-21.1667	-22.85	-24.6	-26.8667	-28.8708	-29.125					-0.38	-3.42958	-0.38
-0.382	-5.71333	-5.40167	-14.1875		-0.382	-7.81069	-9.82917	-14.1875	-16.4333	-18.725	-21.2583	-22.9333	-24.6625	-26.9167	-28.9042	-29.1417					-0.382	-3.42583	-0.382
-0.384	-5.81417	-5.51292	-14.0958		-0.384	-7.81055	-9.74167	-14.0958	-16.5083	-18.825	-21.3833	-23.05	-24.7625	-27.0042	-28.9792	-29.2042					-0.384	-3.42833	-0.384
-0.386	-5.91458	-5.62875	-13.9625		-0.386	-7.81477	-9.66667	-13.9625	-16.5708	-18.9167	-21.5	-23.1625	-24.8625	-27.0917	-29.0625	-29.2625					-0.386	-3.43	-0.386
-0.388	-6.01542	-5.74417	-13.775		-0.388	-7.82334	-9.59167	-13.775	-16.6167	-18.9958	-21.6167	-23.2625	-24.95	-27.1708	-29.1417	-29.3					-0.388	-3.43167	-0.388
-0.39	-6.115	-5.86417	-13.5458		-0.39	-7.83627	-9.525	-13.5458	-16.6542	-19.0625	-21.7208	-23.3542	-25.0333	-27.2625	-29.2125	-29.3458					-0.39	-3.43625	-0.39
-0.392	-6.2175	-5.98042	-13.2875		-0.392	-7.85356	-9.47083	-13.2875	-16.6792	-19.1208	-21.8125	-23.4417	-25.1042	-27.3458	-29.275	-29.3958					-0.392	-3.43875	-0.392
-0.394	-6.31875	-6.10042	-13.0167		-0.394	-7.87521	-9.42917	-13.0167	-16.6833	-19.1667	-21.8875	-23.5208	-25.1708	-27.4208	-29.3292	-29.4458					-0.394	-3.44292	-0.394
-0.396	-6.42292	-6.21958	-12.7458		-0.396	-7.90121	-9.39583	-12.7458	-16.6708	-19.2083	-21.9625	-23.6125	-25.2417	-27.4958	-29.3875	-29.5					-0.396	-3.44583	-0.396
-0.398	-6.525	-6.34167	-12.4833		-0.398	-7.93158	-9.35833	-12.4833	-16.6417	-19.2417	-22.025	-23.6792	-25.3125	-27.55	-29.45	-29.5375					-0.398	-3.45042	-0.398
-0.4	-6.63125	-6.46875	-12.2375		-0.4	-7.96629	-9.325	-12.2375	-16.6125	-19.2875	-22.1	-23.7625	-25.4125	-27.625	-29.55	-29.6125					-0.4	-3.46	-0.4

## Sheet: Figure 4
4A						4B						4C						4D
log f	(-)Phase	(-)Phase	(-)Phase	(-)Phase		log f	log impedance	log impedance	log impedance	log impedance		log f	(-)Phase	(-)Phase	(-)Phase	(-)Phase		log f	log impedance	log impedance	log impedance	log impedance
	0 mM	0.5 mM	5 mM	10 mM			0 mM	0.5 mM	5 mM	10 mM			0 mM	0.5 mM	5 mM	10 mM			0 mM	0.5 mM	5 mM	10 mM
4	7.47049	6.14403	5.59897	6.03602		4	2.40703	2.45805	2.45315	2.44892		4	10.2973	2.94312	2.75425	2.60827		4	2.35842	2.47558	2.53606	2.58432
3.91836	7.95116	6.53839	5.9882	6.54922		3.91836	2.41065	2.4628	2.45719	2.45272		3.91836	9.27743	3.02797	2.88288	2.66543		3.91836	2.36294	2.47848	2.53685	2.58547
3.83673	8.54501	7.0399	6.47957	7.18017		3.83673	2.41531	2.46809	2.46113	2.45633		3.83673	8.43492	3.18556	3.08004	2.7891		3.83673	2.36931	2.48138	2.53785	2.58667
3.7551	9.25204	7.64855	7.07309	7.92886		3.7551	2.42102	2.47413	2.46566	2.4605		3.7551	7.76971	3.4159	3.34573	2.9793		3.7551	2.37754	2.48429	2.53908	2.58794
3.67347	10.0723	8.36435	7.76875	8.79531		3.67347	2.42776	2.48065	2.47087	2.4653		3.67347	7.28183	3.71899	3.67995	3.23602		3.67347	2.38762	2.4872	2.54052	2.58885
3.59183	11.0057	9.18729	8.56656	9.77952		3.59183	2.43555	2.48791	2.47649	2.4705		3.59183	6.97125	4.09483	4.0827	3.55926		3.59183	2.39955	2.49011	2.54219	2.59028
3.5102	12.0419	10.1028	9.44879	10.8736		3.5102	2.44394	2.49597	2.48282	2.47639		3.5102	6.82047	4.52987	4.53831	3.93787		3.5102	2.41674	2.49271	2.54399	2.59186
3.42856	13.2049	11.1258	10.4481	12.0905		3.42856	2.45374	2.5049	2.49	2.48301		3.42856	6.88857	5.04539	5.07015	4.37875		3.42856	2.43404	2.49492	2.54601	2.59513
3.34693	14.4769	12.281	11.547	13.4334		3.34693	2.46449	2.51496	2.49797	2.49056		3.34693	7.06707	5.63009	5.67176	4.90432		3.34693	2.45019	2.49818	2.54827	2.59727
3.26532	15.8703	13.5559	12.7667	14.9033		3.26532	2.47689	2.52621	2.50718	2.49902		3.26532	7.44644	6.30464	6.35873	5.50724		3.26532	2.46424	2.5018	2.55095	2.60077
3.18367	17.3913	14.9598	14.1172	16.4932		3.18367	2.49099	2.53895	2.51754	2.50871		3.18367	8.05876	7.08046	7.14592	6.19985		3.18367	2.47399	2.50592	2.55407	2.60363
3.10206	19.0241	16.4856	15.5994	18.2003		3.10206	2.50664	2.55336	2.52931	2.5196		3.10206	8.95825	7.96159	8.04171	6.99945		3.10206	2.47943	2.51056	2.55762	2.60732
3.0204	20.7646	18.1321	17.207	20.0061		3.0204	2.52376	2.56909	2.54199	2.53179		3.0204	10.0854	8.96583	9.05683	7.91368		3.0204	2.48093	2.51587	2.56163	2.61141
2.93877	22.6013	19.893	18.9436	21.8911		2.93877	2.5427	2.5878	2.55757	2.54626		2.93877	11.2784	10.105	10.2087	8.9596		2.93877	2.4877	2.52197	2.56623	2.61596
2.85714	24.5086	21.7514	20.7953	23.8294		2.85714	2.56374	2.60782	2.57459	2.5622		2.85714	12.597	11.3902	11.5008	10.139		2.85714	2.49604	2.52904	2.57174	2.62151
2.77551	26.4601	23.6925	22.7467	25.7935		2.77551	2.58739	2.62952	2.59385	2.58037		2.77551	14.109	12.8361	12.959	11.4774		2.77551	2.50619	2.53709	2.57796	2.62818
2.69387	28.4337	25.7006	24.7868	27.7601		2.69387	2.61339	2.65423	2.61445	2.60057		2.69387	15.8106	14.4669	14.5888	12.9799		2.69387	2.51738	2.54625	2.585	2.6351
2.61224	30.4093	27.7454	26.8899	29.6991		2.61224	2.64149	2.68087	2.63806	2.62262		2.61224	17.6888	16.2902	16.4162	14.6613		2.61224	2.53052	2.55678	2.59321	2.64383
2.5306	32.3306	29.8179	29.0119	31.5875		2.5306	2.67131	2.70999	2.66354	2.64763		2.5306	19.6776	18.3062	18.4331	16.5431		2.5306	2.54497	2.56911	2.60264	2.65422
2.44898	34.1975	31.8838	31.1521	33.4095		2.44898	2.70307	2.74147	2.6916	2.67477		2.44898	21.9016	20.5399	20.6634	18.6235		2.44898	2.56183	2.58342	2.61348	2.66649
2.36735	35.9826	33.9228	33.2837	35.1538		2.36735	2.73615	2.77473	2.722	2.70407		2.36735	24.3495	22.9912	23.1094	20.9174		2.36735	2.58102	2.60002	2.62592	2.68012
2.28571	37.6773	35.9088	35.3756	36.815		2.28571	2.7705	2.8098	2.75443	2.7358		2.28571	27.019	25.6458	25.7576	23.4135		2.28571	2.60383	2.61932	2.64015	2.69699
2.20409	39.2594	37.7851	37.3678	38.3671		2.20409	2.80835	2.84637	2.78885	2.76995		2.20409	29.7209	28.4582	28.5936	26.1368		2.20409	2.62808	2.6421	2.65689	2.71627
2.12244	41.0718	39.523	39.2163	39.7332		2.12244	2.83586	2.88458	2.8254	2.80597		2.12244	33.8748	31.3565	31.7512	28.7841		2.12244	2.66049	2.66934	2.67736	2.7385
2.0408	42.0663	41.5686	41.3436	41.2929		2.0408	2.88172	2.9245	2.86394	2.84384		2.0408	35.8963	34.6685	34.6211	32.0137		2.0408	2.68958	2.69663	2.69552	2.7642
1.95918	43.0425	43.3826	43.4073	42.7765		1.95918	2.92463	2.96471	2.90373	2.88355		1.95918	37.8558	38.0956	37.5853	35.2628		1.95918	2.72661	2.72873	2.71711	2.79297
1.87754	44.1657	45.1679	45.2971	44.1768		1.87754	2.96806	3.0064	2.94523	2.92559		1.87754	40.1257	41.5524	40.6899	38.5902		1.87754	2.76294	2.76424	2.74222	2.82572
1.79591	45.2379	46.7821	46.9874	45.4019		1.79591	3.01188	3.05364	2.99026	2.96896		1.79591	42.7499	44.8766	43.7623	41.8426		1.79591	2.80233	2.8039	2.77106	2.86105
1.71428	46.3014	48.2364	48.5324	46.5178		1.71428	3.05612	3.09895	3.04565	3.02591		1.71428	45.512	47.9895	46.7881	44.9444		1.71428	2.84635	2.84836	2.8047	2.91088
1.63265	47.3484	49.5487	49.9023	47.528		1.63265	3.1004	3.14192	3.08274	3.06189		1.63265	48.423	50.8998	49.7249	47.8874		1.63265	2.89533	2.89701	2.84266	2.94478
1.55102	48.2875	50.7276	51.1842	48.4107		1.55102	3.14298	3.1807	3.12306	3.10238		1.55102	51.3311	53.5092	52.3804	50.6371		1.55102	2.94832	2.94853	2.88521	2.99384
1.46938	49.2915	51.5703	52.1839	49.162		1.46938	3.18481	3.22486	3.17109	3.15336		1.46938	54.5627	55.7423	55.1088	53.0006		1.46938	3.00381	3.00642	2.92895	3.04895
1.38775	50.4525	52.2453	53.0214	49.8144		1.38775	3.23369	3.27234	3.22035	3.20451		1.38775	57.7425	57.6947	57.402	55.2138		1.38775	3.06181	3.06736	2.97765	3.10225
1.30611	51.5901	52.9179	53.8731	50.4633		1.30611	3.27303	3.31869	3.26977	3.25292		1.30611	61.1489	59.4322	59.6112	57.0692		1.30611	3.12528	3.12829	3.02773	3.15972
1.22447	52.041	53.8131	54.9449	51.3841		1.22447	3.32919	3.36261	3.31916	3.30317		1.22447	61.9715	61.2424	61.1316	58.9079		1.22447	3.18333	3.18685	3.07584	3.21766
1.14285	52.8391	54.5582	55.9407	52.4002		1.14285	3.37703	3.41887	3.36924	3.35588		1.14285	63.1675	62.8099	62.2966	60.3802		1.14285	3.24844	3.24926	3.12819	3.28303
1.06122	53.687	55.4792	56.8205	53.3991		1.06122	3.42302	3.46206	3.42399	3.41442		1.06121	64.3538	64.068	63.4481	61.771		1.06121	3.30986	3.31078	3.18125	3.33966
0.97958	54.4106	56.3546	57.6153	54.2947		0.97958	3.47093	3.50756	3.46958	3.46249		0.97958	65.5337	65.1026	64.2607	62.8389		0.97958	3.37235	3.37353	3.2348	3.40624
0.89794	55.1024	57.3555	58.4636	55.1876		0.89794	3.51809	3.56021	3.52125	3.50929		0.89794	66.3098	65.9161	64.9945	63.503		0.89794	3.43492	3.43531	3.29079	3.46309
0.81633	55.6946	58.2564	59.268	56.0158		0.81633	3.56394	3.60989	3.57483	3.56915		0.81633	67.0555	66.6289	65.5336	64.0483		0.81633	3.49946	3.49761	3.34811	3.52447
0.73469	56.3575	59.1625	60.0151	56.7818		0.73469	3.61078	3.65717	3.62386	3.62703		0.73469	67.4512	67.1539	65.7229	64.1896		0.73469	3.56293	3.56049	3.40443	3.59181
0.65305	56.9885	59.7722	60.6467	57.4797		0.65305	3.66242	3.70774	3.68507	3.67644		0.65305	68.1669	67.4458	65.9403	64.0487		0.65305	3.62583	3.62626	3.45996	3.64738
0.57142	57.7862	60.4095	61.2574	57.9759		0.57142	3.71971	3.75704	3.7357	3.73029		0.57142	68.5703	67.4887	65.7619	63.8106		0.57142	3.6894	3.6908	3.51755	3.71867
0.48979	58.5679	61.0116	61.8268	58.5269		0.48979	3.77313	3.8115	3.79231	3.78936		0.48979	68.767	67.4873	65.6319	63.1489		0.48979	3.75307	3.75354	3.5751	3.77548
0.40815	59.3059	61.5546	62.3699	59.1807		0.40815	3.82916	3.86689	3.84903	3.85083		0.40815	68.9624	67.4099	65.2119	62.1225		0.40815	3.81659	3.81767	3.63345	3.83173
0.32653	59.87	62.0108	62.814	59.715		0.32653	3.88639	3.92036	3.91046	3.90653		0.32653	69.0157	67.2493	64.5795	61.0621		0.32653	3.88108	3.8817	3.69152	3.89591
0.2449	60.3587	62.4154	63.2041	60.2293		0.2449	3.94486	3.97703	3.96843	3.96675		0.2449	68.953	66.9836	63.7396	59.8139		0.2449	3.94616	3.94594	3.7498	3.95767
0.16326	60.7718	62.7684	63.5402	60.7234		0.16326	4.00457	4.03871	4.02564	4.02671		0.16326	68.7741	66.6127	62.6921	58.3779		0.16326	4.01182	4.01038	3.80828	4.01398
0.08164	61.1095	63.07	63.8223	61.1975		0.08164	4.06551	4.09529	4.08757	4.08389		0.08164	68.4793	66.1367	61.437	56.7542		0.08164	4.07807	4.07502	3.86696	4.06428
3.30692e-06	61.3716	63.3199	64.0504	61.6516		4.34292e-06	4.1277	4.15357	4.14624	4.14842		4.34292e-06	68.0683	65.5555	59.9744	54.9427		4.34292e-06	4.14491	4.13987	3.92584	4.12004

## Sheet: Figure 5
5A													5B				5C													5D
	0 mM	0.125 mM	0.5 mM	1.25 mM	2.5 mM	5 mM	7.5 mM	10 mM	20 mM	30 mM	40 mM							0 mM	0 mM	0.1 M UA	1 M lactate	0.1 M creatinine	0.1 M ascorcic acid	0.5 mM glucose	2.5 mM glucose	5 mM glucose	10 mM glucose	20 mM glucose			Current (uA)
Potential (V)	Current (uA)	Current (uA)	Current (uA)	Current (uA)	Current (uA)	Current (uA)	Current (uA)	Current (uA)	Current (uA)	Current (uA)	Current (uA)		mM glucose	I (uA) , avg	SD (from uA)		0	0.00608	0.00305	0.02497	0.01793	-0.000617844	-0.00106	0.0547	0.08752	0.13079	0.20802	0.29002		Uric acid	0.00754
0	0.04259	0.06576	0.08364	0.1049	0.11912	0.16261	0.1847	0.21776	0.25081	0.27804	0.39772		0.125	0.03111	0.02494		0.5	0.00578	0.00286	0.02392	0.01775	-0.00083675	-0.0013	0.05352	0.08683	0.12907	0.20605	0.28775		Lactate	0.01056
0.5	0.04228	0.06392	0.08147	0.10346	0.11804	0.16044	0.18305	0.21552	0.248	0.27561	0.3889		0.5	0.05229	0.0278		1	0.00549	0.00266	0.02289	0.01757	-0.00105	-0.00153	0.05239	0.08616	0.12738	0.20411	0.28552		Creatinine	-0.00356
1	0.04198	0.06219	0.07941	0.10207	0.11697	0.15833	0.18149	0.21341	0.24532	0.27329	0.3805		1.25	0.07001	0.02158		1.5	0.0052	0.00248	0.02189	0.01739	-0.00126	-0.00175	0.05128	0.0855	0.12574	0.20218	0.28331		Ascorbic acid	-0.00268
1.5	0.04169	0.06055	0.07747	0.10072	0.11592	0.15628	0.18002	0.2114	0.24278	0.27108	0.37251		2.5	0.08007	0.02662		2	0.00493	0.00229	0.02092	0.01721	-0.00146	-0.00197	0.05022	0.08485	0.12412	0.20028	0.28112		0.5 mM glucose	0.03796
2	0.04142	0.05902	0.07565	0.09942	0.11489	0.15429	0.17865	0.20951	0.24037	0.26898	0.36492		5	0.10006	0.01369		2.5	0.00466	0.00211	0.01998	0.01703	-0.00166	-0.00218	0.04919	0.08422	0.12255	0.19839	0.27896		2.5 mM glucose	0.06898
2.5	0.04116	0.05759	0.07395	0.09817	0.11388	0.15236	0.17738	0.20774	0.23809	0.26698	0.35775		7.5	0.12398	0.00907		3	0.0044	0.00194	0.01907	0.01685	-0.00185	-0.00237	0.04819	0.0836	0.12101	0.19652	0.27683		5 mM glucose	0.08493
3	0.04092	0.05626	0.07237	0.09697	0.11288	0.15049	0.1762	0.20607	0.23594	0.2651	0.35099		10	0.14091	0.0134		3.5	0.00414	0.00176	0.01818	0.01668	-0.00204	-0.00256	0.04723	0.083	0.1195	0.19467	0.27472		10 mM glucose	0.12466
3.5	0.0407	0.05503	0.07091	0.09582	0.1119	0.14868	0.17512	0.20453	0.23393	0.26332	0.34463		20	0.16328	0.0144		4	0.0039	0.0016	0.01732	0.0165	-0.00222	-0.00275	0.04631	0.08241	0.11804	0.19284	0.27264		20 mM glucose	0.19987
4	0.04049	0.0539	0.06957	0.09471	0.11095	0.14693	0.17413	0.2031	0.23206	0.26165	0.33869		30	0.18978	0.02318		4.5	0.00366	0.00143	0.01648	0.01633	-0.0024	-0.00292	0.04542	0.08184	0.11661	0.19103	0.27059
4.5	0.04029	0.05288	0.06835	0.09365	0.11001	0.14524	0.17324	0.20178	0.23031	0.26009	0.33315		40	0.22181	0.04556		5	0.00343	0.00127	0.01568	0.01616	-0.00257	-0.00308	0.04456	0.08128	0.11521	0.18924	0.26856
5	0.04011	0.05196	0.06724	0.09265	0.10909	0.14361	0.17244	0.20057	0.2287	0.25864	0.32803						5.5	0.0032	0.00112	0.0149	0.01599	-0.00274	-0.00324	0.04374	0.08073	0.11386	0.18747	0.26655
5.5	0.03994	0.05114	0.06626	0.09169	0.10818	0.14204	0.17174	0.19948	0.22722	0.2573	0.32331						6	0.00299	0.0009659	0.01415	0.01582	-0.0029	-0.00339	0.04296	0.0802	0.11254	0.18571	0.26458
6	0.03979	0.05042	0.06539	0.09077	0.1073	0.14053	0.17113	0.1985	0.22588	0.25606	0.31901		Inset				6.5	0.00278	0.00081853	0.01342	0.01565	-0.00306	-0.00353	0.04221	0.07968	0.11125	0.18398	0.26263
6.5	0.04008	0.05012	0.06523	0.09018	0.10653	0.13918	0.17089	0.19802	0.22514	0.25525	0.31646		1.25	0.07001	0.02158		7	0.00258	0.000675244	0.01272	0.01548	-0.00321	-0.00366	0.0415	0.07918	0.11	0.18226	0.2607
7	0.04019	0.04995	0.06503	0.08955	0.10566	0.13774	0.17071	0.19752	0.22432	0.25459	0.31409		2.5	0.08007	0.02662		7.5	0.00239	0.000536043	0.01205	0.01532	-0.00335	-0.00378	0.04082	0.07869	0.10879	0.18057	0.2588
7.5	0.04014	0.04975	0.0649	0.08894	0.10474	0.13633	0.17057	0.19702	0.22347	0.25388	0.31174		5	0.10006	0.01369		8	0.00221	0.000400927	0.01141	0.01515	-0.00349	-0.0039	0.04018	0.07822	0.10762	0.17889	0.25693
8	0.03998	0.04964	0.06476	0.08849	0.10394	0.135	0.17044	0.19652	0.22259	0.25324	0.30964		7.5	0.12398	0.00907		8.5	0.00203	0.000269895	0.01079	0.01499	-0.00363	-0.004	0.03957	0.07776	0.10648	0.17723	0.25508
8.5	0.03972	0.04949	0.06448	0.08794	0.10322	0.13395	0.17041	0.19611	0.22181	0.25251	0.30738		10	0.14091	0.0134		9	0.00186	0.000142948	0.01021	0.01482	-0.00376	-0.0041	0.039	0.07732	0.10538	0.17559	0.25326
9	0.03946	0.04934	0.06408	0.08731	0.10261	0.13304	0.17036	0.19567	0.22098	0.25191	0.30512						9.5	0.0017	2.00848e-05	0.00965	0.01466	-0.00389	-0.00419	0.03846	0.07689	0.10431	0.17397	0.25146
9.5	0.03924	0.04913	0.06353	0.08659	0.10198	0.13202	0.17038	0.19526	0.22014	0.25119	0.30282						10	0.00155	-9.86934e-05	0.00911	0.0145	-0.00401	-0.00427	0.03796	0.07647	0.10329	0.17237	0.24969
10	0.03911	0.04889	0.06291	0.0859	0.10134	0.1309	0.17019	0.19476	0.21934	0.25055	0.30066						10.5	0.0014	-0.000213387	0.0086	0.01434	-0.00412	-0.00434	0.0375	0.07607	0.10229	0.17079	0.24794
10.5	0.039	0.04864	0.06232	0.08526	0.10064	0.12987	0.17017	0.19453	0.21888	0.24995	0.29865						11	0.00127	-0.000323996	0.00813	0.01418	-0.00423	-0.00441	0.03707	0.07568	0.10134	0.16923	0.24623
11	0.03885	0.04832	0.06177	0.08468	0.09995	0.12903	0.17002	0.1944	0.21879	0.24947	0.29667						11.5	0.00114	-0.000430521	0.00767	0.01402	-0.00433	-0.00446	0.03667	0.07531	0.10042	0.16768	0.24453
11.5	0.03867	0.04795	0.06128	0.0839	0.09937	0.12828	0.17	0.19437	0.21873	0.24883	0.29492						12	0.00102	-0.000532961	0.00725	0.01387	-0.00443	-0.00451	0.03631	0.07496	0.09954	0.16616	0.24287
12	0.03848	0.04762	0.0607	0.08313	0.09888	0.12748	0.16976	0.19412	0.21847	0.24813	0.29328						12.5	0.000901742	-0.000631316	0.00685	0.01371	-0.00453	-0.00455	0.03599	0.07461	0.09869	0.16465	0.24123
12.5	0.03834	0.04726	0.06019	0.08236	0.0984	0.12671	0.16943	0.19368	0.21792	0.2475	0.29185						13	0.000963311	-0.000684255	0.00668	0.01353	-0.0046	-0.00449	0.03611	0.07446	0.09818	0.16315	0.23972
13	0.03826	0.0469	0.05968	0.08195	0.09785	0.12599	0.16909	0.19322	0.21735	0.24689	0.29084						13.5	0.001	-0.000777741	0.00655	0.01344	-0.00466	-0.00445	0.03621	0.07425	0.09765	0.1617	0.23818
13.5	0.03806	0.04638	0.05917	0.08157	0.09731	0.12533	0.16866	0.19273	0.21681	0.24623	0.2901						14	0.00094724	-0.00088654	0.00644	0.01333	-0.00474	-0.00439	0.03625	0.07406	0.09714	0.16024	0.23653
14	0.03787	0.04583	0.05861	0.08125	0.09677	0.12472	0.16825	0.19229	0.21633	0.2455	0.28945						14.5	0.000831766	-0.000965617	0.0063	0.01319	-0.00477	-0.00437	0.03623	0.07376	0.09664	0.15879	0.23497
14.5	0.03773	0.04528	0.05808	0.08086	0.09623	0.12408	0.16775	0.19179	0.21583	0.24483	0.28852						15	0.000718273	-0.000988118	0.00611	0.01304	-0.00482	-0.00434	0.0362	0.07349	0.09616	0.15739	0.23345
15	0.03776	0.04486	0.05767	0.08045	0.09574	0.12335	0.16734	0.19126	0.21518	0.24406	0.28756						15.5	0.000646496	-0.000994928	0.00585	0.0129	-0.00485	-0.00437	0.03625	0.07321	0.09563	0.15606	0.23196
15.5	0.03778	0.04456	0.05739	0.08013	0.09538	0.12252	0.16691	0.19076	0.21462	0.24334	0.28667						16	0.000598167	-0.00103	0.00556	0.01278	-0.00492	-0.00434	0.03631	0.07302	0.09508	0.15474	0.23057
16	0.03785	0.04422	0.05719	0.08	0.0951	0.12166	0.16649	0.19031	0.21412	0.2427	0.28577						16.5	0.000585724	-0.00108	0.00532	0.01256	-0.00499	-0.00431	0.03634	0.07281	0.09456	0.15343	0.22919
16.5	0.03787	0.04391	0.057	0.07993	0.09475	0.12088	0.16606	0.18992	0.21378	0.2421	0.28488						17	0.000549894	-0.00112	0.00508	0.01238	-0.00505	-0.00426	0.03631	0.07269	0.09408	0.15211	0.22776
17	0.038	0.04356	0.05684	0.07966	0.09428	0.12012	0.16572	0.18959	0.21346	0.24148	0.28386						17.5	0.000545879	-0.00118	0.00478	0.01218	-0.00516	-0.00414	0.03625	0.07262	0.09365	0.15084	0.22614
17.5	0.03799	0.04333	0.0568	0.07922	0.09369	0.11932	0.16538	0.18928	0.21318	0.24068	0.28295						18	0.000496968	-0.00122	0.00462	0.01204	-0.0052	-0.00414	0.03617	0.07239	0.09311	0.14954	0.22474
18	0.03797	0.04308	0.05679	0.07873	0.09309	0.11839	0.16502	0.18898	0.21293	0.24002	0.28204						18.5	0.00045089	-0.00126	0.00448	0.0119	-0.00523	-0.00414	0.03611	0.07216	0.09258	0.14826	0.22336
18.5	0.03771	0.04303	0.05686	0.07842	0.09254	0.11746	0.16475	0.18866	0.21257	0.23927	0.28115						19	0.000407643	-0.0013	0.00436	0.01176	-0.00526	-0.00413	0.03605	0.07193	0.09206	0.14699	0.22201
19	0.03737	0.04302	0.05701	0.07826	0.09216	0.11644	0.16452	0.18829	0.21207	0.23869	0.28031						19.5	0.000367228	-0.00133	0.00425	0.01163	-0.00528	-0.00413	0.036	0.07171	0.09156	0.14574	0.22068
19.5	0.03694	0.04311	0.05709	0.0782	0.09188	0.11556	0.1644	0.18801	0.21161	0.2381	0.27936						20	0.000329645	-0.00136	0.00417	0.0115	-0.0053	-0.00413	0.03596	0.07149	0.09107	0.14451	0.21938
20	0.03658	0.04308	0.05703	0.07795	0.09168	0.11475	0.16428	0.18768	0.21107	0.23767	0.27843						20.5	0.000294893	-0.00139	0.0041	0.01137	-0.00532	-0.00412	0.03593	0.07127	0.09059	0.1433	0.2181
20.5	0.03623	0.0431	0.05684	0.07757	0.09145	0.11416	0.16426	0.18743	0.2106	0.23725	0.2772						21	0.000262974	-0.00141	0.00405	0.01124	-0.00533	-0.00412	0.0359	0.07106	0.09012	0.1421	0.21685
21	0.036	0.04303	0.05663	0.0771	0.09128	0.11345	0.1642	0.18708	0.20996	0.23668	0.27606						21.5	0.000233887	-0.00143	0.00402	0.01112	-0.00534	-0.00411	0.03588	0.07085	0.08966	0.14092	0.21563
21.5	0.03583	0.04308	0.0564	0.07685	0.09113	0.11264	0.1641	0.18678	0.20946	0.23611	0.27489						22	0.000207631	-0.00145	0.004	0.011	-0.00534	-0.00411	0.03587	0.07064	0.08921	0.13976	0.21442
22	0.03577	0.04309	0.05617	0.07653	0.09093	0.11198	0.1639	0.1864	0.20889	0.23547	0.2739						22.5	0.000184207	-0.00146	0.00401	0.01087	-0.00534	-0.0041	0.03587	0.07043	0.08878	0.13861	0.21325
22.5	0.03573	0.04308	0.05597	0.07623	0.0906	0.1115	0.16374	0.1861	0.20845	0.23508	0.27287						23	0.000163616	-0.00147	0.00403	0.01076	-0.00533	-0.00409	0.03587	0.07023	0.08836	0.13748	0.2121
23	0.0356	0.04303	0.05577	0.07568	0.09025	0.11096	0.1634	0.18566	0.20792	0.23457	0.27199						23.5	0.000145856	-0.00148	0.00407	0.01064	-0.00532	-0.00409	0.03588	0.07003	0.08795	0.13636	0.21097
23.5	0.03555	0.04291	0.05548	0.0752	0.08994	0.11027	0.16318	0.18528	0.20737	0.23413	0.27114						24	0.000130928	-0.00148	0.00413	0.01052	-0.00531	-0.00408	0.0359	0.06984	0.08755	0.13527	0.20987
24	0.03563	0.0427	0.05532	0.07489	0.08966	0.10961	0.16307	0.18491	0.20674	0.23369	0.27028						24.5	0.000118831	-0.00148	0.00421	0.01041	-0.00529	-0.00407	0.03593	0.06964	0.08716	0.13419	0.20879
24.5	0.0355	0.04261	0.05514	0.07443	0.08944	0.10896	0.1628	0.18457	0.20635	0.23323	0.26952						25	0.000109567	-0.00148	0.00431	0.0103	-0.00527	-0.00406	0.03596	0.06945	0.08679	0.13312	0.20774
25	0.03536	0.04251	0.05497	0.07396	0.08924	0.10833	0.16252	0.18426	0.206	0.23278	0.2688						25.5	0.000103135	-0.00147	0.00442	0.01019	-0.00524	-0.00405	0.036	0.06927	0.08642	0.13208	0.20672
25.5	0.03522	0.04239	0.0548	0.07348	0.08904	0.1077	0.16222	0.18395	0.20568	0.23234	0.26813						26	9.95342e-05	-0.00146	0.00456	0.01009	-0.00521	-0.00404	0.03605	0.06908	0.08607	0.13105	0.20572
26	0.03507	0.04226	0.05465	0.07298	0.08886	0.10708	0.16191	0.18365	0.20538	0.23191	0.26751						26.5	9.87656e-05	-0.00145	0.00471	0.00998	-0.00517	-0.00403	0.03611	0.0689	0.08573	0.13003	0.20474
26.5	0.03492	0.04211	0.05449	0.07248	0.08869	0.10648	0.16158	0.18335	0.20512	0.23149	0.26692						27	0.000100829	-0.00143	0.00488	0.00988	-0.00513	-0.00402	0.03617	0.06873	0.0854	0.12904	0.20379
27	0.03476	0.04195	0.05435	0.07197	0.08853	0.10588	0.16124	0.18306	0.20488	0.23108	0.26638						27.5	0.000105724	-0.00141	0.00507	0.00978	-0.00509	-0.004	0.03624	0.06855	0.08509	0.12806	0.20287
27.5	0.0346	0.04178	0.05421	0.07144	0.08838	0.10529	0.16088	0.18278	0.20468	0.23069	0.26589						28	0.000113451	-0.00138	0.00528	0.00968	-0.00504	-0.00399	0.03632	0.06838	0.08478	0.12709	0.20197
28	0.03444	0.04159	0.05408	0.0709	0.08825	0.10472	0.16051	0.18251	0.2045	0.2303	0.26544						28.5	0.00012401	-0.00136	0.0055	0.00959	-0.00499	-0.00398	0.03641	0.06821	0.08449	0.12615	0.20109
28.5	0.03427	0.04138	0.05395	0.07035	0.08812	0.10415	0.16013	0.18224	0.20435	0.22993	0.26503						29	0.000137401	-0.00133	0.00575	0.00949	-0.00493	-0.00396	0.0365	0.06805	0.08421	0.12522	0.20024
29	0.0341	0.04117	0.05383	0.06979	0.08801	0.10359	0.15973	0.18198	0.20423	0.22957	0.26467						29.5	0.000153623	-0.00129	0.00601	0.0094	-0.00487	-0.00395	0.0366	0.06789	0.08394	0.1243	0.19942
29.5	0.03392	0.04093	0.05372	0.06922	0.08791	0.10304	0.15932	0.18173	0.20414	0.22922	0.26435						30	0.000172678	-0.00125	0.00629	0.00931	-0.00481	-0.00393	0.03671	0.06773	0.08368	0.12341	0.19862
30	0.03374	0.04069	0.05361	0.06863	0.08782	0.10251	0.15889	0.18149	0.20408	0.22888	0.26408

## Sheet: Figure 6
6A		6B									6C				6D		6E
No data			0 mM	5 mM	10 mM	15 mM	20 mM	30 mM	40 mM		Concentration of glucose (mM)	Current (uA)	SD		No data		No data
		Time (s)	Current (uA)	Current (uA)	Current (uA)	Current (uA)	Current (uA)	Current (uA)	Current (uA)		5	0.59075	0.67235
		0	1.805	7.15	10.175	16.2	14.1875	18.825	20.275		10	1.27271	0.70157
		0.5	1.59333	5.80958	8.39167	13.2042	11.9708	15.7	17.1833		15	3.30354	0.47778
		1	1.41292	4.76625	6.96167	10.8125	10.1667	13.2833	14.7875		20	4.79063	0.43674
		1.5	1.27208	4.09375	5.96042	9.20417	8.90542	11.7375	13.25		30	9.46188	0.69675
		2	1.16542	3.62333	5.25375	8.08792	8.01875	10.6875	12.2208		40	11.6315	0.70348
		2.5	1.08517	3.295	4.72708	7.34375	7.39292	9.97333	11.5158
		3	1.02054	3.04708	4.33583	6.78917	6.91375	9.46458	11.0192
		3.5	0.97517	2.86333	4.03583	6.39083	6.54667	9.09	10.6483
		4	0.92979	2.70708	3.80167	6.0425	6.25375	8.79208	10.355
		4.5	0.899	2.5775	3.60458	5.78583	6.0325	8.54417	10.115
		5	0.86208	2.46792	3.45042	5.57208	5.84625	8.36292	9.92458
		5.5	0.83521	2.375	3.31583	5.41792	5.68583	8.20333	9.76083
		6	0.8	2.30042	3.21958	5.27708	5.55167	8.07417	9.61667
		6.5	0.78879	2.24875	3.12708	5.17292	5.44667	7.94375	9.50833
		7	0.77587	2.19375	3.05625	5.07792	5.38375	7.83833	9.40292
		7.5	0.78004	2.14042	2.99167	5	5.3275	7.7525	9.32083
		8	0.77021	2.10292	2.92667	4.92708	5.27292	7.67458	9.24542
		8.5	0.76575	2.085	2.88167	4.865	5.21	7.61083	9.19125
		9	0.74771	2.06542	2.8375	4.81083	5.16417	7.55292	9.1175
		9.5	0.73521	2.04292	2.81042	4.755	5.1225	7.5025	9.04958
		10	0.72788	2.02625	2.7825	4.71542	5.08542	7.46125	8.99333
		10.5	0.72146	1.99375	2.76042	4.68208	5.0475	7.42375	8.95792
		11	0.70988	1.96792	2.73625	4.64625	5.01792	7.38375	8.91708
		11.5	0.69171	1.94833	2.70458	4.61458	4.99208	7.34	8.87333
		12	0.68321	1.94542	2.6875	4.58708	4.96417	7.28458	8.83
		12.5	0.67488	1.94042	2.67625	4.56333	4.93167	7.25125	8.79375
		13	0.66921	1.92917	2.68333	4.55333	4.90333	7.22458	8.765
		13.5	0.66142	1.91167	2.67667	4.53958	4.885	7.20167	8.72208
		14	0.66558	1.91417	2.66833	4.53333	4.87833	7.17542	8.69667
		14.5	0.66558	1.89333	2.65	4.48792	4.86583	7.16292	8.66208
		15	0.67463	1.89458	2.63708	4.46667	4.855	7.16167	8.65167
		15.5	0.67175	1.86292	2.625	4.44667	4.84958	7.15333	8.62
		16	0.67117	1.86875	2.61292	4.45083	4.84208	7.11625	8.60458
		16.5	0.65338	1.86042	2.60333	4.4375	4.83042	7.08083	8.57833
		17	0.64987	1.85875	2.59667	4.43208	4.8175	7.0475	8.55333
		17.5	0.64558	1.84417	2.59042	4.42833	4.80583	7.02542	8.53875
		18	0.64621	1.82667	2.585	4.42458	4.79875	7.01458	8.52083
		18.5	0.63817	1.82333	2.58167	4.405	4.79167	7.00542	8.50667
		19	0.63492	1.82	2.58333	4.38458	4.7925	7.0025	8.48083
		19.5	0.63575	1.81667	2.59458	4.37583	4.78125	6.98042	8.45625
		20	0.63129	1.8	2.5975	4.36292	4.7725	6.9725	8.44667
		20.5	0.62971	1.78792	2.59792	4.35333	4.76167	6.96417	8.43583
		21	0.62238	1.78958	2.58333	4.33708	4.76167	6.96833	8.42375
		21.5	0.62421	1.79708	2.57792	4.32417	4.75583	6.95875	8.3975
		22	0.62275	1.79875	2.57083	4.32458	4.75417	6.94292	8.38042
		22.5	0.628	1.79371	2.57375	4.325	4.75542	6.92458	8.37042
		23	0.633	1.79737	2.575	4.33083	4.75125	6.91708	8.365
		23.5	0.63858	1.79933	2.57542	4.32167	4.74583	6.90458	8.35083
		24	0.63621	1.81354	2.57333	4.3125	4.74	6.89167	8.33458
		24.5	0.63379	1.80925	2.575	4.32333	4.73125	6.88458	8.32667
		25	0.62779	1.80229	2.57792	4.325	4.73125	6.87458	8.31667
		25.5	0.63062	1.79746	2.57917	4.32792	4.72208	6.86875	8.30917
		26	0.62921	1.7895	2.58208	4.31583	4.7375	6.86208	8.2975
		26.5	0.62	1.79604	2.57458	4.3075	4.73	6.85708	8.3025
		27	0.61258	1.79683	2.57375	4.29792	4.7225	6.84833	8.31
		27.5	0.60788	1.79646	2.57	4.28625	4.71167	6.8325	8.2975
		28	0.61267	1.79592	2.57292	4.28333	4.71333	6.815	8.27292
		28.5	0.60846	1.78438	2.57167	4.28417	4.72125	6.815	8.26
		29	0.60221	1.783	2.56583	4.29208	4.71458	6.81375	8.25625
		29.5	0.59488	1.78046	2.56583	4.29	4.7175	6.825	8.24833
		30	0.59062	1.79163	2.565	4.28375	4.73125	6.82	8.22625

## Sheet: Figure S1
No data

## Sheet: Figure S2
Wavelength (nm)	Fluorescence emission spectrum
315	1032.92
315.5	1051.08
316	1083.8
316.5	1123.6
317	1169
317.5	1215.8
318	1269.6
318.5	1323.6
319	1391.6
319.5	1470.2
320	1558.6
320.5	1644.8
321	1735.2
321.5	1825.2
322	1915.2
322.5	1995.6
323	2080.2
323.5	2164
324	2257.8
324.5	2346.8
325	2437.6
325.5	2519
326	2598.8
326.5	2663.8
327	2724.4
327.5	2772.8
328	2821.6
328.5	2865.8
329	2901
329.5	2935.4
330	2966.4
330.5	2984.2
331	3000.8
331.5	3014.6
332	3027.6
332.5	3037
333	3039.8
333.5	3044.2
334	3054.4
334.5	3062.2
335	3073.4
335.5	3086.2
336	3099.2
336.5	3112.6
337	3126.8
337.5	3141.4
338	3163
338.5	3178.6
339	3197.2
339.5	3220
340	3237.4
340.5	3254.8
341	3268.8
341.5	3275.2
342	3284.6
342.5	3284.8
343	3287.2
343.5	3280.8
344	3274.4
344.5	3262.4
345	3246.4
345.5	3228.8
346	3209.4
346.5	3189.2
347	3164
347.5	3141.8
348	3117.6
348.5	3091
349	3063.2
349.5	3032.2
350	2997
350.5	2970.8
351	2944.4
351.5	2923
352	2899.8
352.5	2883.4
353	2865.6
353.5	2853
354	2837
354.5	2827.2
355	2819
355.5	2810.2
356	2803.4
356.5	2796.6
357	2791.8
357.5	2787.8
358	2785.2
358.5	2784.8
359	2782
359.5	2783
360	2777.6
360.5	2771.4
361	2769.4
361.5	2762
362	2752.8
362.5	2742.8
363	2732.2
363.5	2718.4
364	2702
364.5	2690.2
365	2670.8
365.5	2654.8
366	2637.2
366.5	2621.6
367	2607.8
367.5	2595
368	2578.2
368.5	2562.6
369	2551.2
369.5	2540
370	2530.6
370.5	2523.4
371	2520.2
371.5	2518
372	2515.6
372.5	2518.2
373	2523.8
373.5	2532.4
374	2538.8
374.5	2551.2
375	2566.2
375.5	2578
376	2592.2
376.5	2604.6
377	2621.4
377.5	2634
378	2651.6
378.5	2671.8
379	2686.6
379.5	2703.2
380	2718.8
380.5	2732.2
381	2747.8
381.5	2758.4
382	2768
382.5	2781.6
383	2793
383.5	2805.2
384	2814.4
384.5	2820.6
385	2827.6
385.5	2835.2
386	2844.4
386.5	2852.6
387	2860.6
387.5	2866.4
388	2875.4
388.5	2885.6
389	2897.2
389.5	2912.2
390	2929
390.5	2944.2
391	2959.4
391.5	2974.4
392	2989.8
392.5	3009
393	3029.6
393.5	3053.6
394	3080
394.5	3105.4
395	3129.4
395.5	3150.6
396	3177.6
396.5	3201.8
397	3224.4
397.5	3248.8
398	3278.8
398.5	3308.2
399	3336.4
399.5	3366.2
400	3395.2
400.5	3419.6
401	3447.4
401.5	3469.4
402	3494.4
402.5	3518.2
403	3544.6
403.5	3568.8
404	3590
404.5	3615.4
405	3637.2
405.5	3657.4
406	3677.2
406.5	3693
407	3708.6
407.5	3726.2
408	3740.8
408.5	3754.4
409	3773
409.5	3788
410	3801.6
410.5	3812.2
411	3821.4
411.5	3831.8
412	3839.4
412.5	3849
413	3854.4
413.5	3867.8
414	3875.6
414.5	3883.8
415	3886.4
415.5	3890.6
416	3892.2
416.5	3892
417	3895.6
417.5	3896.6
418	3897.2
418.5	3893.2
419	3893.8
419.5	3890.8
420	3890.8
420.5	3887.2
421	3882.2
421.5	3879.6
422	3872.8
422.5	3869.4
423	3860.6
423.5	3853.4
424	3845.6
424.5	3839.6
425	3831.8
425.5	3820.8
426	3812.8
426.5	3801.2
427	3794.2
427.5	3784
428	3767.8
428.5	3754.2
429	3740.8
429.5	3728.4
430	3713.4
430.5	3698.6
431	3681
431.5	3667.4
432	3654
432.5	3637
433	3620.4
433.5	3604
434	3581.2
434.5	3559.6
435	3540.2
435.5	3521.4
436	3502.6
436.5	3485.2
437	3467.6
437.5	3445.4
438	3425
438.5	3401.6
439	3375.6
439.5	3355.2
440	3335
440.5	3310.8
441	3286.6
441.5	3264.6
442	3240.6
442.5	3216.8
443	3191
443.5	3165.4
444	3135
444.5	3107
445	3081.4
445.5	3055.8
446	3035.4
446.5	3010.2
447	2986.2
447.5	2959
448	2930.2
448.5	2901
449	2869.6
449.5	2838.6
450	2811.6
450.5	2785.4
451	2758.2
451.5	2731
452	2704.6
452.5	2675.6
453	2646.6
453.5	2618.2
454	2586.2
454.5	2557.6
455	2532.6
455.5	2502
456	2474.6
456.5	2448.4
457	2419.8
457.5	2394.2
458	2364
458.5	2335.8
459	2305.4
459.5	2278
460	2248.6
460.5	2220.6
461	2195
461.5	2169.4
462	2143.2
462.5	2116.6
463	2089.8
463.5	2062.2
464	2033
464.5	2005.6
465	1976.8
465.5	1953
466	1929.6
466.5	1907
467	1881.2
467.5	1856.8
468	1828.2
468.5	1801.4
469	1776
469.5	1751.6
470	1727.2
470.5	1703.8
471	1680.2
471.5	1659
472	1637.6
472.5	1612.8
473	1587.6
473.5	1563.6
474	1540.4
474.5	1521.4
475	1499
475.5	1479.2
476	1459.2
476.5	1441.2
477	1422.6
477.5	1403
478	1381.8
478.5	1359.8
479	1340.2
479.5	1322.6
480	1303.2
480.5	1285.2
481	1267.82
481.5	1254.48
482	1236.08
482.5	1221.24
483	1201.82
483.5	1182.62
484	1164.68
484.5	1149.16
485	1133.14
485.5	1117.88
486	1102.78
486.5	1088
487	1074.52
487.5	1061.04
488	1043.98
488.5	1028.36
489	1014.44
489.5	999.84
490	985.24
490.5	971.7
491	958.02
491.5	944.8
492	932.34
492.5	919.3
493	903.92
493.5	890.98
494	878.16
494.5	863.28
495	851.46
495.5	840.88
496	830.28
496.5	819.08
497	806.06
497.5	794.42
498	783.38
498.5	770.68
499	758.48
499.5	748.38
500	736.78
500.5	727.46
501	718.24
501.5	707.08
502	696.26
502.5	686.56
503	676.02
503.5	666.38
504	656.18
504.5	647
505	637.6
505.5	628.52
506	620.44
506.5	612.02
507	603.32
507.5	593.98
508	585.5
508.5	577.16
509	568.88
509.5	560.4
510	552.58
510.5	544.66
511	538.32
511.5	530.7
512	524.94
512.5	518.02
513	509.7
513.5	501.82
514	496.04
514.5	489.08
515	482.92
515.5	476.08
516	470.28
516.5	464.64
517	459.42
517.5	452.82
518	446.04
518.5	439.34
519	434.26
519.5	428.54
520	421.84
520.5	416.2
521	411.2
521.5	405.42
522	400.14
522.5	393.78
523	388
523.5	383.36
524	378
524.5	374.02
525	368.54
525.5	364.14
526	360.18
526.5	355.26
527	350.3
527.5	345.22
528	340.64
528.5	336.1
529	332.52
529.5	327.52
530	323.14
530.5	318.48
531	315.52
531.5	312.06
532	308.84
532.5	304.66
533	300.3
533.5	296.76
534	292.62
534.5	290.12
535	286.06
535.5	282.32
536	279.2
536.5	276.24
537	273.24
537.5	269.7
538	265.24
538.5	263.04
539	260.14
539.5	256.26
540	253.04
540.5	250.48
541	248.44
541.5	244.28
542	241.7
542.5	238.52
543	235.6
543.5	232.74
544	229.4
544.5	226.16
545	223.68
545.5	220.5
546	217.96
546.5	215.42
547	212.8
547.5	209.82
548	206.88
548.5	204.02
549	202.18
549.5	200.04
550	197.42

## Sheet: Figure S3
S3A (Farad/area)		The working area of the working electrode was 0.3 cm × 0.5 cm.						0.15					S3B
Scan rate (V/s)	0.0025	0.005	0.01	0.025	0.05	0.075	0.1	0.125	0.15	0.175	0.2		Scan rate (V/s)	(Farad/area)
Potential (V)	Farad/area	Farad/area	Farad/area	Farad/area	Farad/area	Farad/area	Farad/area	Farad/area	Farad/area	Farad/area	Farad/area		0.0025	2.6404
-0.4	-0.0220317	-0.0126667	-0.00816667	-0.00435667	-0.00248167	-0.00188111	-0.00148833	-0.00125867	-0.00114889	-0.00105	-0.000914583		0.005	2.12591
-0.398	-0.0218779	-0.0124222	-0.00784722	-0.00418778	-0.00236556	-0.00178037	-0.00139667	-0.00117444	-0.00107	-0.000975238	-0.000860417		0.01	1.47854
-0.396	-0.0217244	-0.0122056	-0.00757222	-0.00403778	-0.00227	-0.00170111	-0.00132611	-0.00110911	-0.00100796	-0.000915238	-0.000817361		0.025	1.03069
-0.394	-0.0215712	-0.0120111	-0.00734445	-0.00390667	-0.002195	-0.00164222	-0.00127611	-0.00106267	-0.000963148	-0.000871111	-0.000784722		0.05	0.85317
-0.392	-0.0214183	-0.0118389	-0.00715	-0.00378778	-0.00212833	-0.00159111	-0.00123444	-0.00102511	-0.000927222	-0.00083619	-0.000756806		0.075	0.77511
-0.39	-0.0212656	-0.0116778	-0.00696945	-0.00367667	-0.00206722	-0.00154333	-0.00119611	-0.000991556	-0.000895556	-0.000806032	-0.000731528		0.1	0.70806
-0.388	-0.0211133	-0.0115333	-0.00680833	-0.00357333	-0.00201	-0.00149926	-0.00115972	-0.000960667	-0.000867037	-0.00077873	-0.000708611		0.125	0.66948
-0.386	-0.0209612	-0.0113833	-0.00665833	-0.00347445	-0.00195667	-0.00145778	-0.00112583	-0.000931333	-0.000840741	-0.00075381	-0.000687083		0.15	0.64788
-0.384	-0.0208094	-0.01125	-0.00652778	-0.00338333	-0.00190556	-0.00141815	-0.00109361	-0.000903778	-0.000815926	-0.000730476	-0.000666806		0.175	0.62893
-0.382	-0.0206579	-0.0111111	-0.0064	-0.00329445	-0.00185667	-0.00138037	-0.00106333	-0.000877556	-0.000792037	-0.000708889	-0.000647778		0.2	0.55981
-0.38	-0.0205066	-0.0109944	-0.00628611	-0.00321445	-0.00181111	-0.00134556	-0.00103583	-0.000854222	-0.000770556	-0.000689365	-0.000631111
-0.378	-0.0203557	-0.0108667	-0.006175	-0.00313333	-0.001765	-0.00130963	-0.00100722	-0.000829778	-0.000747963	-0.000669048	-0.000613333
-0.376	-0.020205	-0.0107444	-0.00607222	-0.00306	-0.00172222	-0.00127556	-0.00098	-0.000807111	-0.000726852	-0.000649048	-0.00059625
-0.374	-0.0200547	-0.0106278	-0.005975	-0.00299	-0.00168333	-0.00124407	-0.000953889	-0.000785111	-0.000706296	-0.000630159	-0.000579583
-0.372	-0.0199046	-0.0105056	-0.005875	-0.00292222	-0.00164444	-0.00121407	-0.000928889	-0.000763778	-0.000686852	-0.000612064	-0.000563889
-0.37	-0.0197548	-0.0103944	-0.00578611	-0.00285555	-0.00160556	-0.00118444	-0.000905278	-0.000742889	-0.000667222	-0.000594603	-0.000549028
-0.368	-0.0196053	-0.0102722	-0.00569722	-0.00279	-0.00156722	-0.00115444	-0.000881111	-0.000722889	-0.000648519	-0.000577619	-0.000533889
-0.366	-0.019456	-0.0101667	-0.00561945	-0.00273	-0.00153167	-0.0011263	-0.000858889	-0.000703556	-0.000630741	-0.000561746	-0.000519861
-0.364	-0.019307	-0.0100611	-0.00554167	-0.00267333	-0.00149833	-0.00109889	-0.0008375	-0.000685111	-0.000614074	-0.00054619	-0.000505972
-0.362	-0.0191584	-0.00996667	-0.00546389	-0.00261889	-0.00146444	-0.00107259	-0.000817222	-0.000666889	-0.000597408	-0.000530476	-0.000492639
-0.36	-0.0190229	-0.00986667	-0.00538889	-0.00256667	-0.00143111	-0.00104667	-0.000796111	-0.000649111	-0.000581296	-0.000515238	-0.000479722
-0.358	-0.0188846	-0.00976667	-0.00531111	-0.00251445	-0.00139833	-0.00102185	-0.000775278	-0.000632222	-0.00056537	-0.000500794	-0.000467083
-0.356	-0.0187444	-0.00966111	-0.00523889	-0.00246445	-0.00136556	-0.000997407	-0.000755	-0.000615556	-0.00054963	-0.000486826	-0.000454722
-0.354	-0.0186027	-0.00956111	-0.00516389	-0.00241445	-0.00133556	-0.000973704	-0.000736389	-0.0006	-0.00053463	-0.000473174	-0.000442083
-0.352	-0.0184601	-0.00945556	-0.00509722	-0.00236667	-0.001305	-0.00095	-0.000718055	-0.000583778	-0.000520185	-0.000459524	-0.000430278
-0.35	-0.0183161	-0.00936111	-0.00503055	-0.00232111	-0.00127778	-0.000927778	-0.000700833	-0.000569111	-0.000506852	-0.000446826	-0.000419861
-0.348	-0.0181706	-0.00926111	-0.00496667	-0.00227667	-0.00124889	-0.000904444	-0.0006825	-0.000553556	-0.000492592	-0.000433651	-0.000409306
-0.346	-0.0180226	-0.00917223	-0.00489722	-0.00223667	-0.00122111	-0.000882963	-0.000665278	-0.000538889	-0.000478704	-0.00042127	-0.000399167
-0.344	-0.0178725	-0.00907777	-0.00483055	-0.00219445	-0.00119222	-0.00086074	-0.000647778	-0.000524	-0.00046463	-0.000408571	-0.000388333
-0.342	-0.0177199	-0.00897777	-0.00476111	-0.00215445	-0.001165	-0.00084	-0.000631111	-0.000510222	-0.000451481	-0.000396508	-0.000377917
-0.34	-0.017566	-0.00887223	-0.0047	-0.00211111	-0.00113944	-0.000818518	-0.000614445	-0.000496444	-0.000438889	-0.000384921	-0.000367361
-0.338	-0.0174104	-0.00877777	-0.00463611	-0.00207111	-0.00111444	-0.000798148	-0.000598611	-0.000483111	-0.000426296	-0.000373651	-0.000357361
-0.336	-0.0172533	-0.00867777	-0.00458055	-0.00202889	-0.00108944	-0.000778148	-0.000583055	-0.00047	-0.000413889	-0.00036254	-0.000347917
-0.334	-0.0170948	-0.00857777	-0.00451667	-0.00199222	-0.00106556	-0.000758889	-0.000568611	-0.000457111	-0.000401667	-0.000351587	-0.000338611
-0.332	-0.0169349	-0.00847223	-0.00445555	-0.00195445	-0.00104222	-0.00074	-0.000553611	-0.000444444	-0.00038963	-0.000340635	-0.000329444
-0.33	-0.0167742	-0.00837777	-0.00439445	-0.00192	-0.00101944	-0.000721482	-0.000539445	-0.000431778	-0.000378333	-0.000330159	-0.00032
-0.328	-0.0166127	-0.00828889	-0.00433889	-0.00188333	-0.000996111	-0.000703333	-0.000525	-0.000419778	-0.000367037	-0.000319841	-0.000310972
-0.326	-0.0164502	-0.00818889	-0.00428333	-0.00185	-0.000973889	-0.000685556	-0.000511111	-0.000408222	-0.000356481	-0.000310159	-0.000301806
-0.324	-0.0162868	-0.0081	-0.00421945	-0.00181667	-0.000952777	-0.000668148	-0.000497222	-0.000396889	-0.00034537	-0.000300476	-0.000293611
-0.322	-0.0161225	-0.00799444	-0.00415555	-0.00178222	-0.000931667	-0.000651482	-0.000483333	-0.000385778	-0.000334444	-0.000290794	-0.000285278
-0.32	-0.0159582	-0.00789444	-0.00409445	-0.00174778	-0.000910556	-0.000634815	-0.000469167	-0.000374444	-0.000323704	-0.000280476	-0.000276944
-0.318	-0.0157938	-0.00778889	-0.00403889	-0.00171445	-0.000889444	-0.000618889	-0.000456389	-0.000363778	-0.000313519	-0.000270952	-0.000268611
-0.316	-0.0156297	-0.0077	-0.00398611	-0.00168667	-0.000871111	-0.000604815	-0.000445833	-0.000354444	-0.00030537	-0.000262698	-0.000262083
-0.314	-0.0154642	-0.00761111	-0.00393055	-0.00165445	-0.000851111	-0.000588148	-0.000433611	-0.000343333	-0.00029537	-0.000253968	-0.000254306
-0.312	-0.0152991	-0.00752777	-0.00387222	-0.00162445	-0.000831667	-0.000572222	-0.000420833	-0.000332222	-0.00028537	-0.000244921	-0.000246528
-0.31	-0.0151343	-0.00743889	-0.00381389	-0.00159222	-0.000812223	-0.000557037	-0.000408333	-0.000321556	-0.00027537	-0.000236032	-0.000237917
-0.308	-0.0149711	-0.00735	-0.00375833	-0.00156333	-0.000793333	-0.000542963	-0.000396667	-0.000312	-0.000266111	-0.000227302	-0.000230417
-0.306	-0.0148085	-0.00725	-0.00370555	-0.00153445	-0.000775	-0.000528148	-0.000385278	-0.000302667	-0.000257222	-0.000218889	-0.000223056
-0.304	-0.0146467	-0.00715	-0.00365278	-0.00150889	-0.000758333	-0.000514074	-0.000375	-0.000294222	-0.000248519	-0.000210952	-0.00021625
-0.302	-0.0144862	-0.00705556	-0.0036	-0.00148445	-0.000741667	-0.0005	-0.000364445	-0.000284667	-0.000239815	-0.000203174	-0.000209444
-0.3	-0.0143268	-0.00696111	-0.00354722	-0.00145889	-0.000725556	-0.000487778	-0.000355	-0.000276222	-0.000231481	-0.000195714	-0.000203194
-0.298	-0.0141691	-0.00687777	-0.0035	-0.00143222	-0.000708889	-0.000474444	-0.000343889	-0.000266444	-0.000222778	-0.000188095	-0.000196806
-0.296	-0.0140132	-0.00678889	-0.00345	-0.00140445	-0.000692777	-0.000461482	-0.000333611	-0.000257778	-0.000214259	-0.000180317	-0.00019
-0.294	-0.0138597	-0.00671111	-0.0034	-0.00138	-0.000677223	-0.000448889	-0.000323055	-0.000249111	-0.000206296	-0.000172857	-0.000183611
-0.292	-0.0137095	-0.00663333	-0.00334445	-0.00135555	-0.000662223	-0.000436667	-0.000313055	-0.000240889	-0.000198704	-0.000165555	-0.000177222
-0.29	-0.0135622	-0.00655	-0.00329445	-0.00133111	-0.000646111	-0.000424444	-0.0003025	-0.000232444	-0.000191111	-0.000158571	-0.000170833
-0.288	-0.0134183	-0.00645556	-0.00324722	-0.00130667	-0.000631667	-0.000412593	-0.000293055	-0.000224222	-0.000183519	-0.000151429	-0.000164583
-0.286	-0.013277	-0.00636667	-0.00320278	-0.00128445	-0.000617223	-0.000401852	-0.000284167	-0.000216222	-0.000175926	-0.000144603	-0.00015875
-0.284	-0.0131386	-0.00629444	-0.00315555	-0.00126333	-0.000603889	-0.00039074	-0.000276111	-0.000208667	-0.000168889	-0.000138095	-0.000153056
-0.282	-0.0130026	-0.00621667	-0.00311389	-0.00124111	-0.000589444	-0.00037926	-0.000266945	-0.000200444	-0.000161852	-0.00013127	-0.000146667
-0.28	-0.0128698	-0.00614444	-0.00307222	-0.00121778	-0.000575556	-0.000367407	-0.000258055	-0.000193111	-0.00015463	-0.000124286	-0.000140417
-0.278	-0.0127396	-0.00606111	-0.00303055	-0.00119555	-0.000562223	-0.000356296	-0.000248889	-0.000184889	-0.000147037	-0.00011746	-0.000134167
-0.276	-0.0126131	-0.00599444	-0.00298611	-0.00117555	-0.000549444	-0.000345556	-0.00024	-0.000177556	-0.000139444	-0.000110794	-0.000128333
-0.274	-0.0124901	-0.00591667	-0.00294445	-0.00115667	-0.000536667	-0.000335185	-0.000231111	-0.000169111	-0.000132222	-0.000104286	-0.000122361
-0.272	-0.01237	-0.00585	-0.00290278	-0.00113889	-0.000523889	-0.000325185	-0.0002225	-0.000161778	-0.00012537	-9.7619e-05	-0.00011625
-0.27	-0.0122521	-0.00578333	-0.00286667	-0.00111889	-0.000511111	-0.000314444	-0.000213611	-0.000153778	-0.000118148	-9.07935e-05	-0.000110278
-0.268	-0.0121367	-0.00571667	-0.00283055	-0.00109889	-0.000498333	-0.000304074	-0.000204445	-0.000146444	-0.000110926	-8.41269e-05	-0.000104306
-0.266	-0.0120235	-0.00565556	-0.00279445	-0.00107889	-0.000485556	-0.000292963	-0.000195278	-0.000138444	-0.000103519	-7.71429e-05	-9.83333e-05
-0.264	-0.0119134	-0.0056	-0.00275555	-0.00106	-0.000473333	-0.000281852	-0.000186111	-0.000130444	-9.61111e-05	-7.01589e-05	-9.18057e-05
-0.262	-0.0118054	-0.00554444	-0.00271667	-0.00104111	-0.00046	-0.000270371	-0.000177222	-0.000122444	-8.87036e-05	-6.31745e-05	-8.5e-05
-0.26	-0.0116995	-0.00547777	-0.00268333	-0.00102111	-0.000446667	-0.000259629	-0.000167778	-0.000114222	-8.07409e-05	-5.61905e-05	-7.8611e-05
-0.258	-0.0115966	-0.00540556	-0.00264167	-0.00100111	-0.000431111	-0.000248148	-0.000158333	-0.000105333	-7.24076e-05	-4.88888e-05	-7.15277e-05
-0.256	-0.0114952	-0.00533889	-0.0026	-0.000981112	-0.000417777	-0.000237037	-0.000148889	-9.66667e-05	-6.42591e-05	-4.14286e-05	-6.52777e-05
-0.254	-0.0113946	-0.00527777	-0.00256389	-0.000961112	-0.000403333	-0.000225556	-0.000138889	-8.8e-05	-5.6852e-05	-3.41269e-05	-5.80557e-05
-0.252	-0.0112933	-0.00522223	-0.00253333	-0.000943333	-0.000392223	-0.000217037	-0.000130833	-8.13333e-05	-5.07409e-05	-2.77779e-05	-5.2639e-05
-0.25	-0.0111917	-0.00516111	-0.00250278	-0.000922221	-0.000377777	-0.000204815	-0.000119722	-7.17776e-05	-4.20369e-05	-1.9365e-05	-4.5e-05
-0.248	-0.0110887	-0.00510556	-0.00246389	-0.000902221	-0.000363333	-0.000191852	-0.000109445	-6.22224e-05	-3.25924e-05	-1.0635e-05	-3.75e-05
-0.246	-0.0109839	-0.00503889	-0.002425	-0.00088	-0.000348333	-0.000177778	-9.86113e-05	-5.2e-05	-2.25924e-05	-2.38095e-06	-2.8889e-05
-0.244	-0.0108771	-0.00496667	-0.00238611	-0.000858888	-0.000331667	-0.000164815	-8.7778e-05	-4.24443e-05	-1.33333e-05	5.39695e-06	-2.08333e-05
-0.242	-0.0107676	-0.00488889	-0.00234167	-0.000835555	-0.000315556	-0.000151482	-7.63887e-05	-3.22224e-05	-4.25911e-06	1.34922e-05	-1.25e-05
-0.24	-0.0106543	-0.00483333	-0.0023	-0.000813333	-0.000298889	-0.000138518	-6.41667e-05	-2.2e-05	4.25911e-06	2.22221e-05	-5e-06
-0.238	-0.0105358	-0.00477223	-0.00225555	-0.000788888	-0.000282223	-0.000124074	-5.16667e-05	-1.08891e-05	1.35187e-05	3.19048e-05	3.05567e-06
-0.236	-0.010412	-0.0047	-0.00221667	-0.000766667	-0.000265	-0.000110371	-3.91667e-05	-8.89067e-07	2.37036e-05	4.15874e-05	1.09723e-05
-0.234	-0.010283	-0.00461111	-0.002175	-0.000743333	-0.000247777	-9.6296e-05	-2.75e-05	8.88907e-06	3.40742e-05	5.09524e-05	1.91667e-05
-0.232	-0.0101475	-0.00453333	-0.00213055	-0.000717779	-0.000228889	-8.07404e-05	-1.5e-05	1.93333e-05	4.48147e-05	6.03173e-05	2.8611e-05
-0.23	-0.0100045	-0.00446111	-0.00208333	-0.00069	-0.00021	-6.40738e-05	-2.222e-06	3.15557e-05	5.57409e-05	7.0635e-05	3.81943e-05
-0.228	-0.00985253	-0.00438333	-0.00203889	-0.000662221	-0.000190556	-4.70373e-05	1.05553e-05	4.44443e-05	6.66667e-05	8.14286e-05	4.81943e-05
-0.226	-0.00968981	-0.00429444	-0.00198889	-0.000634445	-0.000168889	-2.88889e-05	2.5e-05	5.84443e-05	7.90742e-05	9.34922e-05	5.8611e-05
-0.224	-0.00951603	-0.00419444	-0.00193333	-0.000603333	-0.000146667	-1.07404e-05	4.05553e-05	7.24443e-05	9.25924e-05	0.000106349	7e-05
-0.222	-0.00933013	-0.00409444	-0.00187778	-0.000571112	-0.000123889	7.03733e-06	5.75e-05	8.68891e-05	0.000106667	0.000118889	8.19443e-05
-0.22	-0.00913272	-0.00398333	-0.00181945	-0.000536667	-0.000100556	2.48151e-05	7.38887e-05	0.000101333	0.00012	0.000131587	9.3611e-05
-0.218	-0.00892293	-0.00387223	-0.00175833	-0.000501112	-7.38893e-05	4.40738e-05	9.11113e-05	0.000116667	0.000133704	0.000143651	0.000106111
-0.216	-0.00869923	-0.00375556	-0.00169167	-0.000461112	-4.61107e-05	6.55556e-05	0.000109722	0.000133556	0.000148519	0.000157302	0.000119167
-0.214	-0.00845931	-0.00363889	-0.00161945	-0.000418888	-1.66667e-05	8.92596e-05	0.00013	0.000151111	0.000164815	0.000171587	0.000133333
-0.212	-0.00820176	-0.00350556	-0.00154167	-0.000372221	1.16667e-05	0.000113704	0.000150555	0.000169556	0.000181296	0.000186984	0.000147222
-0.21	-0.00792605	-0.00336667	-0.00145833	-0.000326667	4.16667e-05	0.00013926	0.000170833	0.000187778	0.000197963	0.000202698	0.000161806
-0.208	-0.00763184	-0.00320556	-0.00136945	-0.000276667	7.27773e-05	0.000165926	0.0001925	0.000207333	0.000215556	0.00021873	0.00017625
-0.206	-0.00732125	-0.00303333	-0.001275	-0.000223333	0.000108889	0.000195556	0.000216667	0.000228	0.000234074	0.000235397	0.000192222
-0.204	-0.00699477	-0.00284444	-0.00116667	-0.000165555	0.000147223	0.000225556	0.0002425	0.000249556	0.000253889	0.000252857	0.00020875
-0.202	-0.00664907	-0.00265	-0.00105278	-0.000104445	0.000187223	0.000257037	0.000268889	0.000272	0.000274259	0.000270794	0.000225417
-0.2	-0.0062836	-0.00243889	-0.000941667	-4.1112e-05	0.00023	0.000290371	0.000296111	0.000295111	0.000295	0.000289841	0.000243472
-0.198	-0.00589779	-0.00222223	-0.00082222	2.22213e-05	0.000273889	0.000326296	0.000325278	0.00032	0.000317037	0.00031	0.000261944
-0.196	-0.00549429	-0.00199444	-0.000691667	9.1112e-05	0.000322223	0.000363333	0.000355278	0.000346	0.00033963	0.000331111	0.000282222
-0.194	-0.0050728	-0.00175	-0.000544447	0.000167779	0.000373333	0.000402593	0.000387222	0.000373778	0.000364259	0.000353016	0.000302222
-0.192	-0.00463379	-0.00148333	-0.000388887	0.000254445	0.000429444	0.000444444	0.000421389	0.000402889	0.00039	0.000376032	0.000323472
-0.19	-0.00417616	-0.00118889	-0.000225	0.000344445	0.000486667	0.000488518	0.000456945	0.000433778	0.000417037	0.000400476	0.000345694
-0.188	-0.00370045	-0.0009	-6.94467e-05	0.000431112	0.000541111	0.00052926	0.000490555	0.000462667	0.000442963	0.000423492	0.000366806
-0.186	-0.0032064	-0.000588893	9.722e-05	0.000532221	0.000603333	0.000575556	0.000527778	0.000494889	0.000471481	0.00044873	0.000390417
-0.184	-0.00269584	-0.000272227	0.00027222	0.000635555	0.000668333	0.000623704	0.000567222	0.000527778	0.000500556	0.000474286	0.000414167
-0.182	-0.00216891	3.33333e-05	0.000466667	0.000746667	0.000737777	0.000676296	0.000609445	0.000563556	0.000531296	0.000502064	0.000439861
-0.18	-0.00162517	0.000361107	0.00067778	0.000861112	0.000810556	0.00073074	0.000653333	0.000601111	0.000563333	0.000530794	0.00046625
-0.178	-0.00106688	0.000711107	0.000891667	0.000983333	0.000884444	0.000786667	0.000698055	0.000639111	0.000596852	0.000560635	0.000493889
-0.176	-0.000496427	0.00108333	0.00111389	0.00110555	0.000959444	0.000842963	0.000743611	0.000677778	0.000630926	0.000591429	0.000521806
-0.174	8.24267e-05	0.00147223	0.00134167	0.00123333	0.00103722	0.000902963	0.000791111	0.000717333	0.000665926	0.000622857	0.000550833
-0.172	0.000668053	0.00185	0.00158333	0.00136333	0.00111889	0.000964074	0.000840555	0.000759333	0.000702408	0.000655714	0.000580417
-0.17	0.00125568	0.00223889	0.00181945	0.00149555	0.00120333	0.00102593	0.00089	0.000801778	0.000739444	0.000688413	0.000610278
-0.168	0.00184117	0.00262223	0.00206111	0.00162778	0.00128778	0.00108778	0.00094	0.000845556	0.000777222	0.000721746	0.000640556
-0.166	0.00241955	0.00301111	0.00230278	0.00176333	0.00137389	0.00115296	0.000991667	0.000889556	0.000815741	0.000755555	0.000672361
-0.164	0.00298763	0.00338889	0.00254445	0.00189667	0.00145667	0.00121741	0.00104389	0.000934222	0.000854444	0.000790159	0.000703889
-0.162	0.00354091	0.00376111	0.002775	0.00203111	0.00154278	0.00128222	0.00109667	0.000978	0.000893519	0.000825397	0.000735972
-0.16	0.00407427	0.00413889	0.00301111	0.00216778	0.00163111	0.00134889	0.00115139	0.00102378	0.000933704	0.000861746	0.000768333
-0.158	0.00458253	0.00449444	0.00324722	0.00230667	0.00172056	0.00141704	0.00120694	0.00107022	0.000975185	0.000898571	0.000801806
-0.156	0.00506307	0.00483889	0.003475	0.00244111	0.00180611	0.00148482	0.00126222	0.00111756	0.00101667	0.000935555	0.000835139
-0.154	0.00551109	0.00515556	0.00368055	0.00257111	0.00189111	0.00155	0.00131611	0.00116422	0.00105741	0.000971746	0.000868333
-0.152	0.00593637	0.00546111	0.003875	0.00269889	0.00197833	0.00161704	0.00137111	0.00121156	0.00109852	0.00100905	0.000902083
-0.15	0.00632723	0.00573889	0.00406111	0.00282222	0.00206611	0.0016837	0.00142694	0.00126	0.00114037	0.00104683	0.000936806
-0.148	0.00667259	0.00598333	0.00424722	0.00294445	0.00215111	0.00175037	0.0014825	0.001308	0.00118278	0.0010854	0.000971528
-0.146	0.00695413	0.00622777	0.00440833	0.00305778	0.00223222	0.00181482	0.00153667	0.00135489	0.00122481	0.00112333	0.00100583
-0.144	0.00717397	0.00642777	0.00455	0.00316778	0.00231222	0.00187926	0.00159056	0.00140111	0.00126704	0.00116095	0.00103986
-0.142	0.007338	0.0066	0.00466111	0.00326333	0.00238722	0.00194185	0.00164194	0.00144644	0.00130833	0.00119794	0.00107347
-0.14	0.00744984	0.00671667	0.00475	0.00335111	0.00245778	0.00200185	0.00169222	0.00149156	0.00134926	0.00123476	0.00110708
-0.138	0.00751203	0.00677223	0.004825	0.00342445	0.00252167	0.00205926	0.00174	0.00153511	0.0013887	0.00127111	0.00114
-0.136	0.0075264	0.00681111	0.00488055	0.00349	0.00258389	0.0021137	0.00178806	0.00157778	0.00142796	0.00130746	0.0011725
-0.134	0.00749368	0.00679444	0.00491667	0.00354555	0.00264111	0.00216556	0.00183417	0.00161956	0.00146593	0.00134333	0.00120444
-0.132	0.00741608	0.00679444	0.00493333	0.00359778	0.00269611	0.00221482	0.00188028	0.00166067	0.00150389	0.00137905	0.00123639
-0.13	0.00729549	0.00672777	0.00493055	0.00363555	0.002745	0.00226222	0.00192389	0.00170111	0.00154074	0.00141349	0.00126764
-0.128	0.00713912	0.00663889	0.00491111	0.00366222	0.00278945	0.00230741	0.00196583	0.00174022	0.00157778	0.00144746	0.00129847
-0.126	0.006952	0.0065	0.00486667	0.00367445	0.00282611	0.00234852	0.00200444	0.00177756	0.00161278	0.00148063	0.00132819
-0.124	0.00673517	0.00633889	0.00478333	0.00367222	0.00285333	0.00238148	0.00203806	0.00181089	0.00164593	0.00151254	0.00135639
-0.122	0.00649157	0.00617777	0.00470833	0.00366667	0.00287944	0.00241593	0.00207222	0.00184422	0.00167796	0.00154413	0.00138569
-0.12	0.00622512	0.006	0.00460833	0.00364555	0.00289833	0.00244482	0.00210278	0.00187533	0.00170926	0.00157429	0.00141403
-0.118	0.00594379	0.00578889	0.00449445	0.00360889	0.00290444	0.00246815	0.00212917	0.00190311	0.00173741	0.00160206	0.00144014
-0.116	0.00565227	0.00557777	0.00437778	0.00356555	0.00290833	0.00248667	0.00215361	0.00193	0.00176537	0.00162952	0.00146597
-0.114	0.00535635	0.00535556	0.00425278	0.00351667	0.00290444	0.00250222	0.00217556	0.00195533	0.00179185	0.00165651	0.00149
-0.112	0.00505997	0.00514444	0.004125	0.00345889	0.00289556	0.00251333	0.00219389	0.00197889	0.00181667	0.00168238	0.00151333
-0.11	0.00476645	0.00493333	0.00397778	0.00339111	0.00287667	0.00251926	0.00220833	0.00199844	0.00183889	0.00170571	0.001535
-0.108	0.00447947	0.00471667	0.00383889	0.00331333	0.00285222	0.00251926	0.00221861	0.00201422	0.0018587	0.00172746	0.00155597
-0.106	0.00420301	0.00449444	0.00369445	0.00323111	0.00282167	0.00251444	0.00222528	0.00202667	0.00187611	0.00174714	0.00157486
-0.104	0.00394	0.00427223	0.00355555	0.00314222	0.00278389	0.00250333	0.00222778	0.00203622	0.00189093	0.0017654	0.00159194
-0.102	0.00369112	0.00407777	0.00341389	0.00305111	0.00273944	0.00248704	0.00222639	0.00204289	0.0019037	0.00178111	0.0016075
-0.1	0.00345816	0.00391111	0.00328611	0.00296111	0.00269167	0.00246704	0.00222167	0.00204756	0.00191444	0.0017954	0.00162167
-0.098	0.00324197	0.00374444	0.00315833	0.00286889	0.00263833	0.00244259	0.00221167	0.00204889	0.00192222	0.0018073	0.00163319
-0.096	0.00304421	0.00358333	0.00303333	0.00277667	0.00258222	0.0024137	0.00219806	0.00204667	0.00192685	0.00181683	0.00164278
-0.094	0.00286397	0.00342223	0.00291667	0.00268555	0.00252278	0.00238074	0.00218083	0.00204067	0.00192889	0.00182444	0.00165042
-0.092	0.00270235	0.00328333	0.00280833	0.00259555	0.00246167	0.00234333	0.00216028	0.00203133	0.00192889	0.00182984	0.00165611
-0.09	0.00255819	0.00315	0.00270555	0.00250445	0.00239722	0.00230333	0.00213611	0.00201911	0.00192611	0.00183302	0.00165958
-0.088	0.00243168	0.00303333	0.00261111	0.00241555	0.00233278	0.00226037	0.00210861	0.002004	0.00192037	0.00183333	0.00166139
-0.086	0.00232043	0.00292223	0.00251945	0.00233333	0.00226833	0.00221667	0.00207889	0.00198667	0.00191204	0.00183159	0.00166181
-0.084	0.00222243	0.00281111	0.00243333	0.00225667	0.002205	0.00216963	0.00204667	0.00196644	0.00190148	0.00182778	0.00166
-0.082	0.00213701	0.00270556	0.00235	0.00218445	0.00214167	0.00212185	0.0020125	0.00194378	0.0018887	0.00182206	0.00165667
-0.08	0.00206371	0.00260556	0.00226945	0.00211445	0.00207944	0.00207148	0.00197611	0.001918	0.00187296	0.00181413	0.00165097
-0.078	0.00200061	0.00251111	0.00219445	0.00204667	0.00201833	0.00202148	0.0019375	0.00189044	0.00185519	0.00180381	0.00164375
-0.076	0.00194555	0.00243333	0.00212778	0.00198333	0.00195889	0.00197074	0.00189778	0.00186089	0.001835	0.00179143	0.00163431
-0.074	0.00188008	0.00235556	0.00206389	0.00192333	0.00190167	0.00192111	0.00185806	0.00183022	0.00181352	0.00177714	0.00162333
-0.072	0.00180397	0.00228889	0.00201111	0.00186667	0.00184556	0.00187037	0.00181667	0.001798	0.00178963	0.00176079	0.00160958
-0.07	0.00171909	0.00221667	0.00195555	0.00181333	0.00179222	0.00182111	0.00177556	0.001764	0.00176444	0.00174238	0.00159458
-0.068	0.00164317	0.00215	0.00190833	0.00176333	0.00174111	0.00177259	0.00173444	0.00172956	0.00173815	0.00172254	0.00157792
-0.066	0.001576	0.00208889	0.00185833	0.00171778	0.00169333	0.00172704	0.00169472	0.00169467	0.00171037	0.00170159	0.00156028
-0.064	0.00151563	0.00202777	0.00181667	0.00167333	0.00164833	0.00168185	0.001655	0.00166022	0.00168148	0.00167905	0.00154139
-0.062	0.00146013	0.00197777	0.00177222	0.00163222	0.001605	0.00163963	0.00161583	0.00162533	0.00165204	0.00165556	0.00152153
-0.06	0.00140904	0.00192223	0.00173055	0.00159222	0.00156167	0.00159593	0.00157583	0.00158911	0.00162111	0.00163	0.00149972
-0.058	0.00136208	0.00187777	0.00169445	0.00155778	0.00152333	0.00155704	0.00153917	0.00155533	0.0015913	0.00160556	0.00147833
-0.056	0.0013184	0.00180556	0.00166111	0.00152445	0.00148667	0.00151778	0.0015025	0.00152178	0.00156056	0.00157968	0.00145639
-0.054	0.00127845	0.00173889	0.00162778	0.00149333	0.00145111	0.00148074	0.00146694	0.001488	0.00152981	0.00155365	0.00143319
-0.052	0.00124224	0.00167777	0.00159167	0.00146333	0.00141778	0.00144556	0.0014325	0.00145489	0.00149981	0.00152683	0.00140986
-0.05	0.00120797	0.00163889	0.00156389	0.00143555	0.00138667	0.00141222	0.0014	0.00142333	0.00147093	0.00150064	0.00138625
-0.048	0.00117552	0.00161111	0.00153611	0.00140889	0.00135722	0.00137963	0.00136806	0.00139244	0.0014413	0.00147349	0.00136181
-0.046	0.0011448	0.00158333	0.00151111	0.00138333	0.00132889	0.00134852	0.00133722	0.00136222	0.00141148	0.00144635	0.00133736
-0.044	0.00111715	0.00156111	0.00148611	0.00136	0.00130167	0.00131889	0.00130722	0.00133267	0.00138222	0.00141905	0.00131264
-0.042	0.00109168	0.00153889	0.00146111	0.00133555	0.00127611	0.00129074	0.00127889	0.00130444	0.00135407	0.00139222	0.00128889
-0.04	0.00106803	0.00151667	0.00143611	0.00131333	0.00125222	0.00126482	0.0012525	0.00127689	0.00132704	0.00136556	0.00126486
-0.038	0.00104589	0.00149444	0.00141111	0.00129	0.00122944	0.00123963	0.00122667	0.00125	0.00129944	0.00133905	0.00124056
-0.036	0.00102539	0.00147777	0.00138333	0.00126889	0.00120833	0.00121593	0.00120194	0.00122422	0.00127315	0.00131302	0.00121722
-0.034	0.00100557	0.00146111	0.00134722	0.00125111	0.00118722	0.00119222	0.00117722	0.00119978	0.00124722	0.00128778	0.00119361
-0.032	0.000986907	0.00144444	0.00131111	0.00123333	0.00116667	0.00116963	0.00115333	0.00117511	0.00122167	0.00126238	0.00117028
-0.03	0.000968613	0.00141667	0.00128333	0.00121889	0.00114833	0.00114963	0.00113167	0.00115222	0.00119778	0.00123825	0.00114736
-0.028	0.000951733	0.00139444	0.00126667	0.00120222	0.00113111	0.00113037	0.00111139	0.00113	0.00117463	0.00121476	0.00112569
-0.026	0.000935947	0.00137777	0.00125	0.00118667	0.00111444	0.00111259	0.00109222	0.00110889	0.00115259	0.00119206	0.00110417
-0.024	0.000921387	0.00136667	0.00123889	0.00117	0.00109722	0.0010937	0.0010725	0.00108733	0.00113037	0.00116873	0.00108319
-0.022	0.000907493	0.00135	0.001225	0.00115445	0.00108111	0.0010763	0.00105306	0.00106689	0.00110852	0.00114635	0.00106194
-0.02	0.00089472	0.00133333	0.00121667	0.00113889	0.00106556	0.00105815	0.001035	0.00104778	0.00108759	0.00112476	0.00104181
-0.018	0.000883013	0.00131667	0.00120278	0.00112667	0.00105167	0.00104222	0.00101861	0.00103044	0.00106833	0.00110444	0.00102194
-0.016	0.00087248	0.0013	0.00119445	0.00111333	0.00103722	0.0010263	0.00100306	0.00101356	0.00105	0.00108476	0.00100361
-0.014	0.000861973	0.00128333	0.00118055	0.00110222	0.00102389	0.00101222	0.000986945	0.000996889	0.00103222	0.00106587	0.000985417
-0.012	0.000852027	0.00126667	0.00116945	0.00108778	0.00101111	0.000998518	0.000971667	0.000980444	0.00101426	0.00104714	0.000967361
-0.01	0.000842213	0.00125	0.00115833	0.00107445	0.000999444	0.000985926	0.0009575	0.000965111	0.000997408	0.00102921	0.000949444
-0.008	0.00083232	0.00123889	0.00115	0.00106	0.000987777	0.000972963	0.000944445	0.000950667	0.000980926	0.00101127	0.000932361
-0.006	0.0008224	0.00122777	0.00114445	0.00104222	0.000976111	0.000961111	0.000930833	0.000936444	0.00096463	0.000994762	0.000915972
-0.004	0.000812213	0.00122777	0.00113611	0.00102555	0.000965	0.000948889	0.000918055	0.000922667	0.000949259	0.000978254	0.000900694
-0.002	0.000802293	0.00122223	0.00113055	0.00101	0.000955	0.000938518	0.000905833	0.000909333	0.000935185	0.000963492	0.000885833
0	0.000792053	0.00122223	0.00111945	0.000998888	0.000946111	0.000928148	0.000895833	0.000898667	0.000922963	0.000949683	0.000872778
0.002	0.000782133	0.00121667	0.00111389	0.00099	0.000936667	0.000918518	0.000885833	0.000887333	0.000910556	0.000936349	0.000859028
0.004	0.000772427	0.00120556	0.00110278	0.000981112	0.000925556	0.000907037	0.000875	0.000874889	0.000896852	0.000921746	0.000845278
0.006	0.000763653	0.00118889	0.00109445	0.000973333	0.000913889	0.000897037	0.000864722	0.000863111	0.000884259	0.000907936	0.0008325
0.008	0.00075496	0.00117223	0.00108333	0.000966667	0.0009	0.000887037	0.000854445	0.000852222	0.000872037	0.000894762	0.000819722
0.01	0.000745867	0.00116667	0.001075	0.000958888	0.000885556	0.000876667	0.000844167	0.000841778	0.000860741	0.000882063	0.000807361
0.012	0.000736187	0.00116111	0.00106945	0.000954445	0.000873333	0.000866667	0.000834445	0.000831333	0.000848889	0.000869841	0.000795
0.014	0.000726693	0.00115	0.00106389	0.000947779	0.000864444	0.000854444	0.000825	0.000821333	0.000837592	0.000858254	0.000783889
0.016	0.000717707	0.00113889	0.00105555	0.000943333	0.000857777	0.000841852	0.000815	0.000811778	0.000826481	0.000846826	0.000772639
0.018	0.000708827	0.00112223	0.00104722	0.000936667	0.000851111	0.000829629	0.000803611	0.000801333	0.000816111	0.000835079	0.000761667
0.02	0.000699653	0.00111667	0.00103889	0.00093	0.000844444	0.00082	0.000791667	0.000789778	0.000804815	0.000823174	0.000751111
0.022	0.00069024	0.00110556	0.00103611	0.000924445	0.000837777	0.000811852	0.000781111	0.000777778	0.000792778	0.000811429	0.000740556
0.024	0.000680693	0.0011	0.00102778	0.000918888	0.000831667	0.000804444	0.000771945	0.000766889	0.000781111	0.000799683	0.000728194
0.026	0.00067056	0.00108889	0.00101945	0.000914445	0.000826111	0.000797407	0.000763889	0.000757333	0.000770185	0.000787936	0.000714722
0.028	0.0006604	0.00107777	0.00100833	0.000907779	0.000820556	0.00079074	0.000756111	0.000748444	0.00076	0.000776032	0.000701528
0.03	0.00065072	0.00107223	0.00100278	0.000902221	0.000815556	0.000784815	0.000750278	0.000741111	0.000751111	0.000765555	0.00069125
0.032	0.0006416	0.00106667	0.001	0.000895555	0.000811111	0.000778889	0.000744445	0.000734222	0.000743148	0.000755714	0.000682361
0.034	0.000632587	0.00106111	0.00099722	0.000891112	0.000806667	0.000773333	0.000739167	0.000727778	0.000736481	0.000747143	0.000674583
0.036	0.000623627	0.00105556	0.000991667	0.000886667	0.000802223	0.000768889	0.000734167	0.000721778	0.00073	0.000739365	0.000666944
0.038	0.00061512	0.00103889	0.000986113	0.000882221	0.000797777	0.000764815	0.000729167	0.000716222	0.000723889	0.000732064	0.000659861
0.04	0.000607093	0.00103333	0.00097778	0.000875555	0.000792777	0.00076074	0.000724722	0.000711333	0.000717778	0.00072492	0.000653472
0.042	0.000599573	0.00102777	0.00097222	0.00087	0.000788333	0.000755185	0.000719722	0.000705778	0.000711481	0.000717619	0.000646944
0.044	0.00059216	0.00102223	0.000966667	0.000865555	0.000783889	0.000750371	0.000715555	0.000700889	0.000705926	0.000711587	0.000641389
0.046	0.000585227	0.00100556	0.000963887	0.000861112	0.00078	0.000746667	0.000711111	0.000696444	0.000700741	0.000706032	0.000635139
0.048	0.0005788	0.001	0.000955553	0.000856667	0.000776111	0.000743333	0.000706945	0.000692444	0.000695926	0.000700952	0.000629861
0.05	0.000572933	0.00099444	0.00095	0.000851112	0.000771667	0.000739629	0.0007025	0.000688222	0.000690741	0.000695555	0.000624444
0.052	0.00056704	0.00099444	0.00094722	0.000846667	0.000767777	0.000734815	0.000698055	0.000683778	0.000685741	0.000690159	0.000619722
0.054	0.00056104	0.000983333	0.000941667	0.000841112	0.000763333	0.00073074	0.000693889	0.000679778	0.000680926	0.000685079	0.000614861
0.056	0.000555467	0.000983333	0.000936113	0.000836667	0.000759444	0.000726667	0.000690278	0.000675778	0.000676667	0.000680159	0.000610139
0.058	0.000550773	0.000983333	0.000930553	0.000832221	0.000755556	0.000723704	0.000686389	0.000672	0.000672408	0.000675397	0.000605417
0.06	0.000546533	0.000972227	0.000933333	0.00083	0.000752223	0.00072	0.000683055	0.000668222	0.000667963	0.000670794	0.000600556
0.062	0.000542187	0.000961107	0.00092778	0.000825555	0.000748333	0.000715185	0.000677778	0.000663333	0.000662778	0.000664921	0.000595139
0.064	0.00053912	0.000961107	0.000925	0.000823333	0.000746667	0.000712593	0.000675278	0.000660222	0.000659444	0.00066127	0.000591111
0.066	0.000536453	0.000966667	0.000919447	0.000818888	0.000743889	0.00070926	0.000671389	0.000656889	0.000656111	0.000657302	0.0005875
0.068	0.000532933	0.000961107	0.000916667	0.000816667	0.000740556	0.000706296	0.000668889	0.000653778	0.000652408	0.000653651	0.000583611
0.07	0.000528773	0.00095	0.000911113	0.000813333	0.000737223	0.000702593	0.000665555	0.000650889	0.000648333	0.000649683	0.000579861
0.072	0.000524773	0.000933333	0.000905553	0.000811112	0.000734444	0.0007	0.000662778	0.000647778	0.00064537	0.00064619	0.000575972
0.074	0.000520987	0.000933333	0.00090278	0.000807779	0.000732223	0.000696667	0.000658889	0.000643778	0.000641852	0.00064254	0.000572222
0.076	0.00051704	0.000927773	0.0009	0.000804445	0.000729444	0.000693333	0.000655833	0.000640444	0.000638704	0.00063873	0.00056875
0.078	0.000512053	0.000927773	0.00089722	0.0008	0.000726111	0.000689629	0.000653055	0.000636667	0.00063463	0.000634762	0.000565278
0.08	0.000506	0.000922227	0.000894447	0.000796667	0.000722777	0.000687407	0.000651111	0.000634444	0.000631481	0.00063127	0.000562222
0.082	0.000499253	0.000916667	0.000886113	0.000793333	0.000719444	0.000685556	0.000648889	0.000632	0.000628519	0.000628254	0.000558889
0.084	0.000491227	0.00090556	0.000880553	0.000791112	0.000716667	0.000682963	0.000646111	0.000629556	0.000625741	0.000625238	0.000556111
0.086	0.000482667	0.0009	0.000875	0.000787779	0.000714444	0.00068	0.000643333	0.000626889	0.000622963	0.000621905	0.000553194
0.088	0.000472693	0.00089444	0.000875	0.000785555	0.000712777	0.000676667	0.000640555	0.000624222	0.000620185	0.00061873	0.000550278
0.09	0.000461813	0.00089444	0.000875	0.000783333	0.000710556	0.000674815	0.000638055	0.000621778	0.000617408	0.000615714	0.000547639
0.092	0.000449547	0.000888893	0.000875	0.000781112	0.000707777	0.000671852	0.000635555	0.000618889	0.00061463	0.000613016	0.000544306
0.094	0.00043616	0.000883333	0.00087222	0.000778888	0.000706111	0.000670371	0.000633333	0.000616222	0.000611852	0.000609841	0.000541806
0.096	0.0004216	0.000883333	0.000866667	0.000775555	0.000703889	0.000668148	0.000631389	0.000613556	0.00060963	0.000606984	0.000538611
0.098	0.00040584	0.000877773	0.000861113	0.000773333	0.000701667	0.000665556	0.000628333	0.000610444	0.000606481	0.000603651	0.000536111
0.1	0.00038944	0.000866667	0.000858333	0.00077	0.000696667	0.000658889	0.0006225	0.000604667	0.000601111	0.000599048	0.000532083
0.098	0.000372027	0.0008	0.00079722	0.000715555	0.000613889	0.000566667	0.00053	0.000515111	0.000514074	0.000517143	0.000473611
0.096	0.000354133	0.000738893	0.000744447	0.000671112	0.000557223	0.000504074	0.000465833	0.000451111	0.000449444	0.00045381	0.000430694
0.094	0.000335973	0.000688893	0.000705553	0.00064	0.000528889	0.000472963	0.000433611	0.000416667	0.000411667	0.000413333	0.000404722
0.092	0.000317173	0.00065	0.000675	0.000613333	0.000505556	0.000450371	0.000410833	0.000393333	0.000386296	0.000386032	0.000385
0.09	0.000297467	0.000622227	0.00064722	0.000591112	0.000485	0.00043074	0.0003925	0.000375111	0.000366667	0.000364603	0.000367361
0.088	0.000277387	0.000588893	0.00062222	0.00057	0.000466667	0.000414074	0.000376667	0.000358889	0.000349815	0.000347143	0.000352361
0.086	0.00025744	0.00055556	0.00059722	0.000551112	0.000450556	0.000398889	0.000363055	0.000345111	0.000335	0.000331905	0.00033875
0.084	0.0002368	0.000522227	0.00057222	0.000532221	0.000435556	0.000384815	0.00035	0.000332	0.000321481	0.000318571	0.000326389
0.082	0.00021608	0.00049444	0.000544447	0.000515555	0.000421111	0.000371852	0.0003375	0.000319778	0.000309074	0.00030619	0.000315139
0.08	0.000194587	0.000466667	0.00052222	0.000497779	0.000407777	0.00036	0.000325833	0.000308667	0.000297963	0.000294603	0.000304167
0.078	0.000174187	0.000438893	0.000505553	0.000482221	0.000395556	0.000348518	0.000315	0.000298444	0.000287408	0.000283651	0.000294722
0.076	0.0001532	0.000416667	0.000491667	0.000468888	0.000383889	0.000337778	0.000305	0.000289333	0.000278148	0.00027381	0.000285833
0.074	0.000132773	0.00039444	0.000469447	0.000455555	0.000372223	0.000326667	0.000294722	0.000279556	0.000268704	0.000263968	0.000276944
0.072	0.00011256	0.000377773	0.00045	0.000442221	0.000361667	0.000317037	0.000285555	0.000270444	0.000259815	0.000254921	0.000268472
0.07	9.34667e-05	0.00035556	0.000430553	0.000427779	0.000351111	0.000307037	0.000276389	0.000261556	0.000250556	0.000245873	0.000260278
0.068	7.54933e-05	0.000338893	0.000416667	0.000415555	0.000341111	0.000297778	0.000268611	0.000253556	0.000242037	0.000237778	0.000252639
0.066	5.87733e-05	0.000311107	0.0004	0.000403333	0.000331111	0.000288889	0.000260278	0.000245111	0.000234259	0.00023	0.000245278
0.064	4.21867e-05	0.000288893	0.000380553	0.000392221	0.000322223	0.00028074	0.000253055	0.000237778	0.000227037	0.000222381	0.000238333
0.062	2.64e-05	0.000272227	0.000363887	0.000381112	0.000313889	0.000272593	0.000244722	0.000230222	0.000220185	0.000215397	0.000232222
0.06	1.14933e-05	0.000261107	0.00034722	0.000372221	0.000306111	0.000265556	0.000238889	0.000224889	0.000214259	0.000209524	0.000226528
0.058	-3.44e-06	0.00024444	0.000333333	0.000361112	0.000296111	0.000256667	0.000230555	0.000217556	0.000206667	0.00020254	0.000219583
0.056	-1.912e-05	0.000227773	0.000316667	0.00035	0.000286667	0.00024926	0.000223333	0.000210889	0.000199444	0.000195873	0.000212639
0.054	-3.47467e-05	0.000211107	0.000305553	0.000338888	0.000277777	0.000241852	0.000216111	0.000204222	0.000192778	0.000189206	0.000206667
0.052	-5.04e-05	0.0002	0.000294447	0.000327779	0.00027	0.000235185	0.000209722	0.000197556	0.000187037	0.000183016	0.000200972
0.05	-6.56533e-05	0.000183333	0.000283333	0.000317779	0.000262777	0.000228148	0.000203333	0.000190889	0.000181111	0.000176667	0.000195694
0.048	-8.104e-05	0.000172227	0.000266667	0.000308888	0.000255	0.000221111	0.000196667	0.000184444	0.00017537	0.000170794	0.00019
0.046	-9.62133e-05	0.000161107	0.00025	0.000301112	0.000247777	0.000214074	0.000190278	0.000178444	0.000169074	0.000164603	0.000184583
0.044	-0.000111147	0.00015556	0.000236113	0.000292221	0.00024	0.000206667	0.000184167	0.000172889	0.000163148	0.000159048	0.000179306
0.042	-0.000125067	0.00015	0.000225	0.000282221	0.000232777	0.000200371	0.000179167	0.000167333	0.000157592	0.000153651	0.000174583
0.04	-0.000138907	0.00014444	0.000216667	0.000272221	0.000225556	0.000194074	0.000173611	0.000161556	0.000152592	0.00014873	0.000169583
0.038	-0.000152773	0.000138893	0.00020278	0.000263333	0.000218333	0.000188148	0.000168055	0.000156	0.000147222	0.000143016	0.000164861
0.036	-0.000166827	0.000122227	0.000191667	0.000254445	0.000212777	0.000181852	0.000161945	0.000150444	0.000141852	0.000137619	0.000159583
0.034	-0.000180667	0.000111107	0.000175	0.000245555	0.000206111	0.000175926	0.000156389	0.000145556	0.000136481	0.000132857	0.000155556
0.032	-0.000193947	9.444e-05	0.000166667	0.000237779	0.000199444	0.000170371	0.000150833	0.000140444	0.000131481	0.000128254	0.000150417
0.03	-0.000207973	8.88933e-05	0.000155553	0.00023	0.000192223	0.000164815	0.000145833	0.000136222	0.000126852	0.000123651	0.000146111
0.028	-0.0002224	7.77733e-05	0.00015	0.000222221	0.000186667	0.000158889	0.000140555	0.000131778	0.000122408	0.000118413	0.00014125
0.026	-0.000237707	6.66667e-05	0.000138887	0.000214445	0.000181111	0.000153333	0.000136389	0.000127333	0.000118148	0.000113968	0.000137361
0.024	-0.000252613	5e-05	0.000130553	0.000207779	0.000174444	0.000147407	0.000130278	0.000122	0.000113333	0.000109206	0.000132917
0.022	-0.000268533	3.88933e-05	0.000119447	0.000198888	0.000167777	0.000141482	0.000125278	0.000116667	0.000108148	0.000104762	0.000128472
0.02	-0.000284533	2.22267e-05	0.000113887	0.000191112	0.000161667	0.000135926	0.000119722	0.000112	0.000103704	0.000100476	0.000124167
0.018	-0.000301493	1.11067e-05	0.00010278	0.000182221	0.000157223	0.000131482	0.000115833	0.000107778	9.90742e-05	9.63493e-05	0.000120278
0.016	-0.000318587	5.56e-06	9.44467e-05	0.000174445	0.000151111	0.000126296	0.000110555	0.000103111	9.5e-05	9.20636e-05	0.000116111
0.014	-0.000336213	0	8.33333e-05	0.000165555	0.000145556	0.000121482	0.000106389	9.86667e-05	9.05556e-05	8.79364e-05	0.000112222
0.012	-0.000353947	-1.11067e-05	7.778e-05	0.000156667	0.000138889	0.000115556	0.000101945	9.44443e-05	8.64813e-05	8.39684e-05	0.000108194
0.01	-0.00037248	-3.88933e-05	7.222e-05	0.00015	0.000133889	0.000111482	9.80553e-05	9.08891e-05	8.25924e-05	8.03173e-05	0.000104444
0.008	-0.000391467	-5.556e-05	6.66667e-05	0.000142221	0.000127777	0.000106296	9.36113e-05	8.68891e-05	7.87036e-05	7.63493e-05	0.000100694
0.006	-0.00041048	-7.22267e-05	5.83333e-05	0.000135555	0.000122223	0.000101852	8.94447e-05	8.28891e-05	7.5e-05	7.22221e-05	9.69443e-05
0.004	-0.000429173	-7.77733e-05	5e-05	0.000127779	0.000116111	9.6296e-05	8.5278e-05	7.84443e-05	7.09258e-05	6.80952e-05	9.33333e-05
0.002	-0.000447867	-8.88933e-05	4.16667e-05	0.000121112	0.000111667	9.14818e-05	8.11113e-05	7.44443e-05	6.70369e-05	6.42857e-05	8.97223e-05
0	-0.000466667	-0.00010556	3.33333e-05	0.000112221	0.000104444	8.51849e-05	7.55553e-05	6.88891e-05	6.20369e-05	5.96827e-05	8.54167e-05
-0.002	-0.000485227	-0.000122227	2.222e-05	0.000103333	9.83333e-05	8.03707e-05	7.08333e-05	6.44443e-05	5.75924e-05	5.5397e-05	8.18057e-05
-0.004	-0.00050392	-0.00014444	1.11133e-05	9.44453e-05	9.27773e-05	7.6296e-05	6.69447e-05	6.11109e-05	5.42591e-05	5.20636e-05	7.8889e-05
-0.006	-0.00052304	-0.000161107	-2.78e-06	8.55547e-05	8.77773e-05	7.18516e-05	6.30553e-05	5.73333e-05	5.09258e-05	4.87303e-05	7.58333e-05
-0.008	-0.00054304	-0.000183333	-1.66667e-05	7.8888e-05	8.16667e-05	6.6296e-05	5.86113e-05	5.28891e-05	4.74076e-05	4.5397e-05	7.2361e-05
-0.01	-0.000563227	-0.0002	-3.05533e-05	7.22213e-05	7.5556e-05	6.07404e-05	5.41667e-05	4.84443e-05	4.37036e-05	4.15874e-05	6.84723e-05
-0.012	-0.000584107	-0.000216667	-3.88867e-05	6.55547e-05	6.9444e-05	5.51849e-05	4.94447e-05	4.44443e-05	3.92591e-05	3.80952e-05	6.4861e-05
-0.014	-0.000604827	-0.000233333	-4.44467e-05	5.8888e-05	6.4444e-05	5.07404e-05	4.5278e-05	4.06667e-05	3.53702e-05	3.44446e-05	6.15277e-05
-0.016	-0.000626	-0.00024444	-5.278e-05	5.22213e-05	5.83333e-05	4.6296e-05	4.08333e-05	3.68891e-05	3.11111e-05	3.0635e-05	5.80557e-05
-0.018	-0.000647147	-0.000261107	-6.11133e-05	4.77787e-05	5.33333e-05	4.22222e-05	3.63887e-05	3.26667e-05	2.74076e-05	2.66667e-05	5.43057e-05
-0.02	-0.00066864	-0.000277773	-7.222e-05	4.1112e-05	4.72227e-05	3.74071e-05	3.16667e-05	2.86667e-05	2.35187e-05	2.25398e-05	5.02777e-05
-0.022	-0.000690053	-0.00029444	-8.33333e-05	3.55547e-05	4.22227e-05	3.3704e-05	2.80553e-05	2.51109e-05	2.03702e-05	1.92065e-05	4.72223e-05
-0.024	-0.000710933	-0.000311107	-9.722e-05	3e-05	3.66667e-05	2.88889e-05	2.41667e-05	2.17776e-05	1.6852e-05	1.58731e-05	4.41667e-05
-0.026	-0.00073128	-0.000322227	-0.000111113	2.44453e-05	3.16667e-05	2.44444e-05	2.0278e-05	1.8e-05	1.3148e-05	1.26983e-05	4.08333e-05
-0.028	-0.000751227	-0.000338893	-0.00012222	1.77787e-05	2.61107e-05	1.88889e-05	1.55553e-05	1.33333e-05	8.51867e-06	8.73029e-06	3.72223e-05
-0.03	-0.00077128	-0.00035	-0.000136113	1.1112e-05	2.0556e-05	1.44444e-05	1.13887e-05	9.33333e-06	5.18533e-06	4.92076e-06	3.375e-05
-0.032	-0.000791787	-0.000366667	-0.00015	4.44533e-06	1.61107e-05	1e-05	7.5e-06	6.2224e-06	1.66667e-06	1.42857e-06	3e-05
-0.034	-0.000812267	-0.000383333	-0.000161113	-1.112e-06	1.16667e-05	5.92622e-06	3.61133e-06	2.88907e-06	-1.29644e-06	-1.90476e-06	2.625e-05
-0.036	-0.00083392	-0.0004	-0.00017222	-8.888e-06	7.22267e-06	1.11111e-06	-8.33333e-07	-1.11093e-06	-5e-06	-5.39695e-06	2.25e-05
-0.038	-0.00085592	-0.000416667	-0.000180553	-1.66667e-05	1.66667e-06	-3.33333e-06	-5e-06	-5.55573e-06	-8.88889e-06	-9.36495e-06	1.90277e-05
-0.04	-0.000878267	-0.000438893	-0.000191667	-2.55547e-05	-3.33333e-06	-7.77778e-06	-9.16667e-06	-9.33333e-06	-1.27778e-05	-1.26983e-05	1.55557e-05
-0.042	-0.00090056	-0.00045556	-0.000205553	-3.44453e-05	-9.444e-06	-1.25929e-05	-1.38887e-05	-1.37776e-05	-1.72222e-05	-1.6984e-05	1.16667e-05
-0.044	-0.000922533	-0.000472227	-0.000216667	-4.22213e-05	-1.5556e-05	-1.81484e-05	-1.88887e-05	-1.77776e-05	-2.14813e-05	-2.07935e-05	8.05567e-06
-0.046	-0.00094488	-0.000477773	-0.000230553	-5e-05	-2.22227e-05	-2.3704e-05	-2.36113e-05	-2.26667e-05	-2.53702e-05	-2.47619e-05	4.58333e-06
-0.048	-0.000966933	-0.00049444	-0.000241667	-5.8888e-05	-2.88893e-05	-2.96293e-05	-2.88887e-05	-2.73333e-05	-2.98147e-05	-2.90476e-05	5.55667e-07
-0.05	-0.000989253	-0.000516667	-0.000255553	-6.8888e-05	-3.5556e-05	-3.59262e-05	-3.44447e-05	-3.31109e-05	-3.42591e-05	-3.39684e-05	-3.611e-06
-0.052	-0.00101155	-0.000538893	-0.000266667	-7.8888e-05	-4.27773e-05	-4.22222e-05	-3.9722e-05	-3.77776e-05	-3.94444e-05	-3.85714e-05	-7.77767e-06
-0.054	-0.00103477	-0.00055	-0.00027778	-8.66667e-05	-4.9444e-05	-4.81484e-05	-4.44447e-05	-4.28891e-05	-4.40742e-05	-4.26983e-05	-1.18057e-05
-0.056	-0.00105789	-0.000566667	-0.000291667	-9.66667e-05	-5.72227e-05	-5.40738e-05	-5e-05	-4.75557e-05	-4.92591e-05	-4.6984e-05	-1.59723e-05
-0.058	-0.00108075	-0.000588893	-0.000308333	-0.000106667	-6.5e-05	-6.07404e-05	-5.61113e-05	-5.31109e-05	-5.44444e-05	-5.19048e-05	-2.05557e-05
-0.06	-0.00110325	-0.000616667	-0.00032222	-0.000117779	-7.38893e-05	-6.81484e-05	-6.25e-05	-5.8e-05	-5.98147e-05	-5.73017e-05	-2.52777e-05
-0.062	-0.00112659	-0.000633333	-0.000336113	-0.000126667	-8.0556e-05	-7.33333e-05	-6.69447e-05	-6.28891e-05	-6.33333e-05	-6.11112e-05	-2.91667e-05
-0.064	-0.00115101	-0.00065556	-0.00035278	-0.000137779	-9e-05	-8.18516e-05	-7.41667e-05	-6.93333e-05	-6.88889e-05	-6.68255e-05	-3.45833e-05
-0.066	-0.00117587	-0.000677773	-0.000369447	-0.000148888	-9.88893e-05	-9e-05	-8.11113e-05	-7.6e-05	-7.44444e-05	-7.22221e-05	-3.97223e-05
-0.068	-0.00120024	-0.0007	-0.000383333	-0.000161112	-0.000108889	-9.88889e-05	-8.83333e-05	-8.15557e-05	-8.09258e-05	-7.82541e-05	-4.5139e-05
-0.07	-0.00122587	-0.000711107	-0.00039722	-0.000173333	-0.000117223	-0.000107407	-9.55553e-05	-8.77776e-05	-8.70369e-05	-8.39684e-05	-5.1111e-05
-0.072	-0.00125235	-0.000733333	-0.000413887	-0.000186667	-0.000127223	-0.000115556	-0.000103055	-9.48891e-05	-9.35187e-05	-9e-05	-5.70833e-05
-0.074	-0.00128101	-0.00075556	-0.000430553	-0.0002	-0.000138333	-0.000124444	-0.000111111	-0.000102889	-0.000100741	-9.66667e-05	-6.3611e-05
-0.076	-0.00131027	-0.000777773	-0.00044722	-0.000214445	-0.000151667	-0.000134074	-0.000119722	-0.000111333	-0.000108519	-0.000103651	-7.0139e-05
-0.078	-0.00134245	-0.00079444	-0.000466667	-0.00023	-0.000164444	-0.000144815	-0.000128611	-0.000119556	-0.000116667	-0.000110952	-7.66667e-05
-0.08	-0.00137696	-0.000816667	-0.000486113	-0.000245555	-0.000177223	-0.000156296	-0.000138611	-0.000128222	-0.00012463	-0.000118413	-8.40277e-05
-0.082	-0.00141357	-0.00085	-0.000508333	-0.000263333	-0.000191111	-0.000168518	-0.000149445	-0.000137778	-0.000132963	-0.000126984	-9.16667e-05
-0.084	-0.00145136	-0.000883333	-0.000530553	-0.000282221	-0.000206667	-0.000181482	-0.000161111	-0.000147778	-0.000142408	-0.000135873	-0.0001
-0.086	-0.00149088	-0.000916667	-0.000561113	-0.000302221	-0.000222223	-0.000195185	-0.0001725	-0.000158444	-0.000152222	-0.000145397	-0.000109167
-0.088	-0.00153443	-0.00095	-0.000591667	-0.000323333	-0.000238889	-0.000209629	-0.000184722	-0.000169111	-0.000162778	-0.000154445	-0.000118194
-0.09	-0.00158165	-0.000977773	-0.000625	-0.000345555	-0.000255556	-0.000224074	-0.000197222	-0.000180667	-0.000173519	-0.000164286	-0.000127917
-0.092	-0.00163301	-0.00101111	-0.00065278	-0.000368888	-0.000275	-0.00024	-0.000211389	-0.000192667	-0.000184815	-0.000174762	-0.000137361
-0.094	-0.00168824	-0.00105	-0.000686113	-0.000394445	-0.000296111	-0.000257407	-0.000226111	-0.000206444	-0.000197037	-0.00018619	-0.000148194
-0.096	-0.00174824	-0.0011	-0.000719447	-0.000422221	-0.000319444	-0.000275926	-0.000241945	-0.000220444	-0.000209259	-0.000197936	-0.000159722
-0.098	-0.00181331	-0.00115	-0.000761113	-0.000452221	-0.000343333	-0.000296296	-0.000259167	-0.000236	-0.000223148	-0.000210476	-0.000171944
-0.1	-0.00188411	-0.00121111	-0.0008	-0.000485555	-0.000368333	-0.000317407	-0.0002775	-0.000252222	-0.000237408	-0.000224127	-0.000184722
-0.102	-0.00196181	-0.00127777	-0.00084722	-0.000521112	-0.000395	-0.000341111	-0.000297222	-0.000269778	-0.000253704	-0.00023873	-0.000198333
-0.104	-0.00204795	-0.00134444	-0.000894447	-0.000558888	-0.000424444	-0.000364815	-0.000316945	-0.000287111	-0.00026963	-0.000253333	-0.000212222
-0.106	-0.00214309	-0.00140556	-0.00094722	-0.000598888	-0.000456111	-0.00039	-0.000338055	-0.000305556	-0.000287222	-0.00026873	-0.0002275
-0.108	-0.00224704	-0.00148333	-0.00100555	-0.000644445	-0.000490556	-0.000417778	-0.000361111	-0.000325778	-0.000305185	-0.000285555	-0.000243472
-0.11	-0.00235984	-0.00156111	-0.00106945	-0.000692221	-0.000525556	-0.000446667	-0.000385278	-0.000347333	-0.000324259	-0.000303333	-0.000260556
-0.112	-0.00248197	-0.00165556	-0.00114167	-0.000742221	-0.000562777	-0.000477407	-0.000411389	-0.000369778	-0.000344815	-0.000322222	-0.000278333
-0.114	-0.00261421	-0.00175	-0.00121945	-0.000797779	-0.000603333	-0.00051	-0.000438889	-0.000394	-0.000366111	-0.000342381	-0.000297361
-0.116	-0.00275781	-0.00186111	-0.00129445	-0.000855555	-0.000645	-0.000544074	-0.000467222	-0.000419111	-0.000389074	-0.000363333	-0.000316944
-0.118	-0.00291304	-0.00197223	-0.00137778	-0.000915555	-0.000688889	-0.000580371	-0.000496667	-0.000445111	-0.000412222	-0.000384921	-0.000337222
-0.12	-0.00307941	-0.00208889	-0.00146111	-0.000975555	-0.000735	-0.000616667	-0.000526945	-0.000471556	-0.000437222	-0.000406508	-0.0003575
-0.122	-0.00325739	-0.00221111	-0.00156111	-0.00104333	-0.000785	-0.000655926	-0.000560555	-0.000501111	-0.000463333	-0.00043	-0.000379861
-0.124	-0.00344704	-0.00234444	-0.00166667	-0.00111555	-0.000838889	-0.000697778	-0.000596111	-0.000531778	-0.000490926	-0.000454762	-0.000402917
-0.126	-0.00364915	-0.00248333	-0.00176945	-0.00118778	-0.000889444	-0.000738889	-0.000631111	-0.000562444	-0.000518148	-0.000479365	-0.00042625
-0.128	-0.00386379	-0.00264444	-0.00188611	-0.00126555	-0.000947223	-0.000785926	-0.00067	-0.000595778	-0.000547963	-0.00050619	-0.000451111
-0.13	-0.00409125	-0.00280556	-0.002	-0.00135	-0.00100556	-0.000834074	-0.000709445	-0.000630889	-0.000578704	-0.000534603	-0.000477361
-0.132	-0.0043312	-0.00297777	-0.00212778	-0.00143333	-0.00106667	-0.000883704	-0.000750555	-0.000666222	-0.00061037	-0.000563333	-0.00050375
-0.134	-0.00458397	-0.00315556	-0.00225278	-0.00152222	-0.00112944	-0.000934074	-0.000792222	-0.000702444	-0.000643333	-0.000593333	-0.000531944
-0.136	-0.00485067	-0.00333889	-0.00238611	-0.00161111	-0.00119389	-0.000985185	-0.000834445	-0.000739556	-0.000677408	-0.000623968	-0.00056
-0.138	-0.00513008	-0.00352223	-0.00252222	-0.00170333	-0.00126056	-0.00103815	-0.000877778	-0.000778	-0.000712592	-0.000656032	-0.00059
-0.14	-0.00542016	-0.00371111	-0.00266111	-0.00179445	-0.00132889	-0.00109185	-0.000922778	-0.000817333	-0.000748333	-0.000688413	-0.00062
-0.142	-0.00572043	-0.00391667	-0.00280555	-0.00188778	-0.00139889	-0.00114778	-0.000971111	-0.000858222	-0.000785185	-0.000721746	-0.000651667
-0.144	-0.00603101	-0.00412777	-0.00294167	-0.00198445	-0.00147	-0.00120556	-0.00102056	-0.000901556	-0.000823333	-0.000756826	-0.000683611
-0.146	-0.00635277	-0.00435	-0.00309167	-0.00208445	-0.00154278	-0.00126556	-0.00107222	-0.000946222	-0.000862592	-0.000793174	-0.000716944
-0.148	-0.00668411	-0.00457777	-0.00323889	-0.00218222	-0.00161722	-0.00132704	-0.00112361	-0.000991778	-0.000903519	-0.000830317	-0.000751528
-0.15	-0.00702413	-0.00479444	-0.00338889	-0.00228	-0.00169889	-0.0013937	-0.00117806	-0.00103844	-0.000945185	-0.000868413	-0.000786389
-0.152	-0.00737171	-0.00501111	-0.00353055	-0.00238333	-0.00178611	-0.00146482	-0.001235	-0.00108822	-0.000988333	-0.000906826	-0.000819583
-0.154	-0.00772416	-0.00522223	-0.00366945	-0.00250111	-0.00187778	-0.00153963	-0.00129611	-0.00114022	-0.00103278	-0.00094619	-0.000854028
-0.156	-0.00808064	-0.00543889	-0.00380278	-0.00262333	-0.00196778	-0.00161259	-0.00135722	-0.00119378	-0.00107907	-0.000986667	-0.00089125
-0.158	-0.00843997	-0.00563889	-0.00393889	-0.00274889	-0.00205833	-0.00168593	-0.00142028	-0.00124844	-0.00112796	-0.00103016	-0.000934028
-0.16	-0.00880147	-0.00585	-0.00405833	-0.00286667	-0.00214778	-0.00175889	-0.00148278	-0.00130378	-0.00117833	-0.00107603	-0.000976944
-0.162	-0.00916453	-0.00604444	-0.004175	-0.00297555	-0.00223167	-0.00183074	-0.001545	-0.00135822	-0.00122815	-0.00112206	-0.00101903
-0.164	-0.00952845	-0.00623333	-0.0043	-0.00307667	-0.00231222	-0.00190111	-0.00160583	-0.00141222	-0.00127759	-0.0011681	-0.00105986
-0.166	-0.00989181	-0.00640556	-0.00445278	-0.00317445	-0.00239111	-0.00197037	-0.00166556	-0.00146689	-0.00132685	-0.00121381	-0.00110181
-0.168	-0.0102543	-0.00659444	-0.00460278	-0.00326889	-0.00246833	-0.00203926	-0.00172556	-0.00152133	-0.00137741	-0.00126	-0.00114431
-0.17	-0.0106147	-0.00678889	-0.00473889	-0.00335111	-0.00254167	-0.0021063	-0.00178417	-0.00157533	-0.00142722	-0.00130603	-0.00118597
-0.172	-0.0109722	-0.00698333	-0.00485278	-0.00342445	-0.00261167	-0.00217148	-0.0018425	-0.00162822	-0.00147722	-0.00135206	-0.00122778
-0.174	-0.0113262	-0.00714444	-0.00496667	-0.00349	-0.00267944	-0.00223407	-0.00190028	-0.00168133	-0.00152648	-0.0013981	-0.00127
-0.176	-0.0116753	-0.00728889	-0.00505833	-0.00355222	-0.00274	-0.0022937	-0.00195417	-0.001732	-0.001575	-0.00144317	-0.00131181
-0.178	-0.0120188	-0.00742777	-0.00513889	-0.00360333	-0.00279389	-0.00234926	-0.00200694	-0.00178111	-0.00162222	-0.00148794	-0.00135278
-0.18	-0.0123555	-0.00758333	-0.00521111	-0.00364889	-0.00284111	-0.00240259	-0.00205611	-0.00182844	-0.00166796	-0.0015319	-0.00139306
-0.182	-0.0126842	-0.00775	-0.00527222	-0.00368111	-0.00288222	-0.00245	-0.00210361	-0.00187422	-0.00171222	-0.00157476	-0.00143264
-0.184	-0.0130046	-0.00790556	-0.00532222	-0.00370667	-0.00291722	-0.00249444	-0.00214667	-0.00191689	-0.00175463	-0.00161587	-0.00147014
-0.186	-0.0133158	-0.00804444	-0.00535833	-0.00371889	-0.00294389	-0.00253111	-0.00218583	-0.001956	-0.00179444	-0.00165476	-0.00150583
-0.188	-0.0136186	-0.00816667	-0.00538889	-0.00372778	-0.00296722	-0.00256333	-0.00222111	-0.00199267	-0.00183278	-0.0016927	-0.00154056
-0.19	-0.0139125	-0.00826667	-0.00540278	-0.00371889	-0.00297833	-0.00258518	-0.00225	-0.00202511	-0.00186722	-0.00172762	-0.00157292
-0.192	-0.0141959	-0.00836667	-0.00542222	-0.00371889	-0.00299167	-0.00260889	-0.00227972	-0.002058	-0.00190278	-0.00176349	-0.00160639
-0.194	-0.0144673	-0.00845556	-0.00544167	-0.00370778	-0.00299667	-0.00262741	-0.002305	-0.00208756	-0.00193537	-0.00179778	-0.00163792
-0.196	-0.0147261	-0.00853333	-0.00545555	-0.00369333	-0.002995	-0.00264	-0.00232417	-0.00211222	-0.00196463	-0.00182952	-0.00166569
-0.198	-0.0149738	-0.00861667	-0.00546111	-0.00367	-0.00298556	-0.00264667	-0.00233833	-0.00213333	-0.00199	-0.00185841	-0.00169167
-0.2	-0.0152112	-0.00868333	-0.00545555	-0.00364333	-0.00297	-0.00264704	-0.00234833	-0.00215067	-0.00201333	-0.00188429	-0.00171542
-0.202	-0.0154381	-0.00875	-0.00545	-0.00361333	-0.00294889	-0.00264148	-0.00235417	-0.00216422	-0.00203278	-0.0019073	-0.0017375
-0.204	-0.0156549	-0.0088	-0.00544445	-0.00358111	-0.002925	-0.00263074	-0.00235528	-0.00217333	-0.00204889	-0.00192698	-0.00175736
-0.206	-0.0158619	-0.00886111	-0.00543611	-0.00354889	-0.00289667	-0.00261852	-0.00235361	-0.00217933	-0.00206167	-0.00194524	-0.00177542
-0.208	-0.0160606	-0.00891111	-0.00542778	-0.00351222	-0.00286556	-0.00260148	-0.00234722	-0.00218133	-0.00207148	-0.00196064	-0.00179056
-0.21	-0.0162498	-0.00896111	-0.00541389	-0.00347445	-0.00283111	-0.00258	-0.00233639	-0.00217933	-0.00207815	-0.00197349	-0.00180181
-0.212	-0.0164303	-0.00898889	-0.0054	-0.00343555	-0.00279611	-0.00255407	-0.00232111	-0.00217333	-0.00208111	-0.0019819	-0.00181083
-0.214	-0.0166006	-0.00902223	-0.00538333	-0.00340111	-0.00276056	-0.00252704	-0.00230333	-0.00216489	-0.00208093	-0.00198794	-0.00181792
-0.216	-0.0167627	-0.00905556	-0.00536945	-0.00336778	-0.00272333	-0.00249704	-0.00228278	-0.00215378	-0.00207741	-0.00199127	-0.00182292
-0.218	-0.0169178	-0.00909444	-0.00535278	-0.00333111	-0.00268444	-0.00246482	-0.00225917	-0.00213889	-0.00206981	-0.00199175	-0.00182389
-0.22	-0.0170666	-0.00911667	-0.00533889	-0.00329667	-0.002645	-0.00242963	-0.0022325	-0.00211978	-0.00205889	-0.00198825	-0.00182181
-0.222	-0.0172096	-0.00913889	-0.00532778	-0.00326	-0.00260611	-0.00239444	-0.00220306	-0.00209844	-0.00204519	-0.0019819	-0.00181708
-0.224	-0.0173467	-0.00916111	-0.00531667	-0.00322778	-0.00256833	-0.00235889	-0.00217278	-0.00207556	-0.00202981	-0.00197302	-0.00181
-0.226	-0.0174786	-0.00919444	-0.00530833	-0.00319222	-0.00252833	-0.00232222	-0.00214194	-0.00205089	-0.00201185	-0.00196111	-0.00180042
-0.228	-0.0176061	-0.00922223	-0.00529445	-0.00316	-0.00249056	-0.00228556	-0.00211028	-0.002024	-0.00199093	-0.00194651	-0.00178778
-0.23	-0.017729	-0.00925	-0.00528333	-0.00312889	-0.00245278	-0.00224778	-0.00207639	-0.00199511	-0.00196759	-0.00192984	-0.00177278
-0.232	-0.0178503	-0.00926111	-0.005275	-0.00309889	-0.00241778	-0.00221148	-0.00204167	-0.00196511	-0.00194204	-0.00191048	-0.00175528
-0.234	-0.01797	-0.00928333	-0.00526667	-0.00307	-0.00238278	-0.00217518	-0.0020075	-0.001934	-0.00191556	-0.00188905	-0.00173625
-0.236	-0.0180888	-0.0093	-0.00525833	-0.00304111	-0.00234778	-0.00213963	-0.00197417	-0.001902	-0.00188759	-0.00186476	-0.00171514
-0.238	-0.0182069	-0.00933889	-0.00525	-0.00301889	-0.00231667	-0.0021063	-0.00194222	-0.00187089	-0.00185944	-0.00184048	-0.00169403
-0.24	-0.018325	-0.00936111	-0.00525	-0.00299667	-0.00228556	-0.00207296	-0.00191028	-0.00183956	-0.00183037	-0.00181492	-0.00167153
-0.242	-0.0184446	-0.00938889	-0.00525278	-0.00297667	-0.00225722	-0.00204037	-0.00187806	-0.00180844	-0.00180037	-0.00178825	-0.00164833
-0.244	-0.0185646	-0.00941111	-0.00525555	-0.00295889	-0.00223	-0.00201	-0.00184722	-0.001778	-0.00177056	-0.00176079	-0.00162389
-0.246	-0.018685	-0.00944444	-0.00525833	-0.00294	-0.00220389	-0.00198148	-0.0018175	-0.00174756	-0.00174093	-0.00173302	-0.00159861
-0.248	-0.0188057	-0.00947777	-0.00526111	-0.00292111	-0.00217778	-0.00195259	-0.00178833	-0.00171822	-0.00171167	-0.00170476	-0.00157139
-0.25	-0.0189282	-0.00950556	-0.00526945	-0.00290222	-0.00215222	-0.00192333	-0.00175944	-0.00168889	-0.00168241	-0.00167587	-0.00154417
-0.252	-0.0190525	-0.00954444	-0.00527778	-0.00288889	-0.00212833	-0.00189518	-0.00173167	-0.00166111	-0.00165333	-0.00164635	-0.00151667
-0.254	-0.0191799	-0.00957777	-0.00528333	-0.00287445	-0.00210278	-0.00186704	-0.00170278	-0.00163156	-0.00162296	-0.00161603	-0.00148889
-0.256	-0.0193101	-0.00962777	-0.00529445	-0.00286445	-0.002085	-0.00184518	-0.00167861	-0.00160622	-0.00159537	-0.00158825	-0.00146333
-0.258	-0.0194435	-0.00966667	-0.00530555	-0.00285333	-0.00206667	-0.0018237	-0.00165528	-0.00158111	-0.00156907	-0.00156143	-0.00143819
-0.26	-0.0195801	-0.00972223	-0.00532222	-0.00284445	-0.00204944	-0.00180333	-0.00163361	-0.00155733	-0.00154389	-0.00153508	-0.00141333
-0.262	-0.0197193	-0.00977777	-0.00533889	-0.00283667	-0.00203222	-0.00178333	-0.00161222	-0.00153378	-0.00151926	-0.00150905	-0.00138889
-0.264	-0.0198614	-0.00984444	-0.00535833	-0.00283111	-0.00201667	-0.00176407	-0.0015925	-0.001512	-0.00149574	-0.00148397	-0.00136528
-0.266	-0.0200059	-0.00989444	-0.00538055	-0.00282667	-0.00200222	-0.00174593	-0.00157278	-0.00149022	-0.00147241	-0.00145952	-0.00134181
-0.268	-0.0201533	-0.00995	-0.00540555	-0.00282445	-0.00198889	-0.00172852	-0.00155417	-0.00147	-0.00145	-0.00143635	-0.00131875
-0.27	-0.0203048	-0.01	-0.00543055	-0.00282333	-0.00197667	-0.00171259	-0.00153611	-0.00145044	-0.00142815	-0.00141413	-0.00129639
-0.272	-0.0204619	-0.0100667	-0.00545555	-0.00282445	-0.00196722	-0.00169815	-0.00151944	-0.00143311	-0.00140833	-0.00139286	-0.00127569
-0.274	-0.0206257	-0.0101333	-0.00548333	-0.00282667	-0.00195667	-0.00168444	-0.00150417	-0.00141578	-0.00138926	-0.00137222	-0.00125625
-0.276	-0.0207964	-0.0102056	-0.00551667	-0.00283	-0.00194833	-0.00167185	-0.00148944	-0.00139956	-0.00137111	-0.00135222	-0.00123764
-0.278	-0.0209737	-0.0102722	-0.00555555	-0.00283445	-0.00194	-0.00166	-0.00147611	-0.00138422	-0.00135389	-0.00133317	-0.00122
-0.28	-0.0211595	-0.0103556	-0.00559167	-0.00283889	-0.00193444	-0.00164889	-0.00146278	-0.00137044	-0.00133704	-0.0013146	-0.00120222
-0.282	-0.021353	-0.0104444	-0.00563055	-0.00284555	-0.00192889	-0.00163852	-0.00145028	-0.00135667	-0.00132111	-0.00129698	-0.00118514
-0.284	-0.0215551	-0.0105444	-0.00566945	-0.00285445	-0.001925	-0.00162926	-0.00143889	-0.00134378	-0.0013063	-0.00128063	-0.00116875
-0.286	-0.0217647	-0.0106389	-0.00571111	-0.00286555	-0.00192056	-0.00162074	-0.00142833	-0.00133111	-0.00129259	-0.00126524	-0.00115458
-0.288	-0.0219835	-0.0107389	-0.00575833	-0.00287667	-0.00191778	-0.00161407	-0.00141889	-0.00132044	-0.00127963	-0.00125064	-0.00114083
-0.29	-0.0222105	-0.01085	-0.00580833	-0.00289	-0.00191667	-0.00160852	-0.00141056	-0.00131022	-0.00126722	-0.00123683	-0.0011275
-0.292	-0.0224458	-0.0109667	-0.00586111	-0.00290445	-0.00191667	-0.00160333	-0.00140306	-0.00130067	-0.00125556	-0.00122381	-0.00111361
-0.294	-0.0226868	-0.0110889	-0.00591389	-0.00292	-0.00191722	-0.00159889	-0.00139611	-0.00129111	-0.00124426	-0.00121111	-0.00110056
-0.296	-0.0229317	-0.0112056	-0.00596945	-0.00293667	-0.00191833	-0.00159407	-0.00139	-0.00128222	-0.0012337	-0.00119936	-0.00108889
-0.298	-0.0231775	-0.0113333	-0.00603055	-0.00295555	-0.00192167	-0.00159111	-0.00138417	-0.00127444	-0.00122389	-0.00118778	-0.00107792
-0.3	-0.0234205	-0.0114667	-0.00609167	-0.00297445	-0.00192556	-0.00158815	-0.00137889	-0.00126711	-0.00121444	-0.0011773	-0.00106792
-0.302	-0.0236583	-0.0116167	-0.00615833	-0.00299222	-0.00193	-0.0015863	-0.00137333	-0.00126044	-0.00120556	-0.00116683	-0.00105806
-0.304	-0.0238865	-0.0117722	-0.006225	-0.00301333	-0.001935	-0.00158518	-0.00137	-0.00125467	-0.00119815	-0.00115778	-0.00104931
-0.306	-0.0241021	-0.0119389	-0.00629722	-0.00303555	-0.00194056	-0.00158482	-0.00136667	-0.00124911	-0.00119148	-0.00114905	-0.00104028
-0.308	-0.0243005	-0.0121111	-0.00636667	-0.00306222	-0.00194722	-0.0015863	-0.00136444	-0.00124422	-0.00118537	-0.00114095	-0.00103236
-0.31	-0.0244782	-0.0122944	-0.00644445	-0.00308778	-0.001955	-0.00158815	-0.00136222	-0.00124044	-0.00117963	-0.00113381	-0.00102458
-0.312	-0.0246308	-0.0124778	-0.00652222	-0.00311555	-0.00196389	-0.00159037	-0.00136111	-0.00123711	-0.00117407	-0.00112698	-0.00101792
-0.314	-0.0247553	-0.0126722	-0.00660555	-0.00314445	-0.00197278	-0.00159222	-0.00136028	-0.001234	-0.00116889	-0.00112079	-0.00101083
-0.316	-0.02485	-0.0128722	-0.00668611	-0.00317222	-0.00198222	-0.00159444	-0.00135944	-0.00123	-0.0011637	-0.00111429	-0.00100458
-0.318	-0.0249138	-0.0130944	-0.00676945	-0.00320111	-0.00199056	-0.00159667	-0.00135833	-0.00122622	-0.00115889	-0.00110778	-0.000997361
-0.32	-0.0249455	-0.0133444	-0.00685833	-0.00323222	-0.00200222	-0.00160222	-0.00135972	-0.00122489	-0.00115574	-0.00110317	-0.0009925
-0.322	-0.0249457	-0.0136167	-0.00695278	-0.00326778	-0.00201389	-0.00160778	-0.00136167	-0.00122422	-0.00115315	-0.00109905	-0.0009875
-0.324	-0.0249157	-0.0138944	-0.00704445	-0.00330222	-0.00202611	-0.00161222	-0.00136222	-0.00122311	-0.00115	-0.00109429	-0.000983056
-0.326	-0.0248573	-0.0141778	-0.00714167	-0.00333555	-0.00203889	-0.00161704	-0.00136417	-0.00122244	-0.00114778	-0.00109016	-0.000978889
-0.328	-0.0247711	-0.0144833	-0.00723889	-0.00336667	-0.00205167	-0.00162259	-0.00136583	-0.00122244	-0.00114556	-0.00108667	-0.000975139
-0.33	-0.0246573	-0.0148	-0.00734167	-0.0034	-0.002065	-0.00162889	-0.00136917	-0.00122311	-0.00114463	-0.00108413	-0.000972083
-0.332	-0.0245177	-0.0151222	-0.00744445	-0.00343445	-0.00207889	-0.00163667	-0.00137222	-0.00122378	-0.00114352	-0.00108143	-0.000969444
-0.334	-0.0243551	-0.0154444	-0.00755278	-0.00347111	-0.00209389	-0.0016437	-0.00137639	-0.00122489	-0.00114315	-0.00107905	-0.000966528
-0.336	-0.0241722	-0.0157444	-0.00766111	-0.00350778	-0.00210944	-0.00165185	-0.00137972	-0.001226	-0.00114185	-0.00107714	-0.000964167
-0.338	-0.0239717	-0.0160333	-0.00777222	-0.00354778	-0.00212611	-0.00166	-0.001385	-0.001228	-0.00114185	-0.00107587	-0.000962778
-0.34	-0.023757	-0.0162889	-0.00788055	-0.00358778	-0.00214222	-0.00166926	-0.00138944	-0.00122978	-0.00114204	-0.00107492	-0.00096125
-0.342	-0.0235319	-0.0165444	-0.00799445	-0.00362889	-0.00215889	-0.00167815	-0.001395	-0.00123222	-0.00114352	-0.00107413	-0.000960278
-0.344	-0.0233	-0.0167722	-0.00810833	-0.00367	-0.00217556	-0.00168667	-0.00139944	-0.00123467	-0.00114444	-0.00107381	-0.000958611
-0.346	-0.0230657	-0.0169667	-0.00822778	-0.00371222	-0.00219389	-0.0016963	-0.00140528	-0.00123867	-0.00114611	-0.00107349	-0.000958472
-0.348	-0.0228315	-0.0171056	-0.00833889	-0.00375445	-0.00221111	-0.0017063	-0.00141083	-0.00124089	-0.00114722	-0.00107317	-0.0009575
-0.35	-0.0226018	-0.0171722	-0.00844722	-0.00379667	-0.00222833	-0.00171704	-0.00141694	-0.00124444	-0.0011487	-0.00107317	-0.000956667
-0.352	-0.0223787	-0.0171611	-0.00855555	-0.00384	-0.00224444	-0.00172741	-0.0014225	-0.00124667	-0.00115019	-0.00107365	-0.000955833
-0.354	-0.0221659	-0.0170722	-0.00866945	-0.00388445	-0.00226222	-0.00173778	-0.00142917	-0.00125156	-0.00115259	-0.00107508	-0.000955972
-0.356	-0.0219662	-0.0169222	-0.00878333	-0.00392889	-0.00228111	-0.00174852	-0.00143583	-0.001256	-0.00115537	-0.00107667	-0.000956528
-0.358	-0.0217825	-0.0167111	-0.00889167	-0.00397333	-0.00229944	-0.00175889	-0.00144306	-0.00126089	-0.00115778	-0.00107794	-0.000956944
-0.36	-0.0216172	-0.0164278	-0.00899167	-0.00401667	-0.00231833	-0.00177	-0.00145028	-0.00126533	-0.00116037	-0.00107905	-0.000957639
-0.362	-0.0214713	-0.0160833	-0.00908889	-0.00405667	-0.00233556	-0.00178111	-0.00145778	-0.00126933	-0.00116333	-0.00108016	-0.000958472
-0.364	-0.0213547	-0.0156833	-0.00917778	-0.00409555	-0.00235444	-0.00179333	-0.00146528	-0.00127333	-0.0011663	-0.0010819	-0.000959583
-0.366	-0.0212497	-0.0152722	-0.00926111	-0.00413333	-0.00237167	-0.00180518	-0.00147222	-0.00127778	-0.00116944	-0.00108365	-0.000960556
-0.368	-0.0211564	-0.0148722	-0.00933611	-0.00417333	-0.00239	-0.00181667	-0.00147944	-0.00128267	-0.00117259	-0.00108587	-0.000961944
-0.37	-0.0210747	-0.0144944	-0.00940555	-0.00421111	-0.00240722	-0.00182852	-0.00148667	-0.001288	-0.00117648	-0.00108794	-0.000963611
-0.372	-0.0210046	-0.0141556	-0.00946389	-0.00424445	-0.00242389	-0.00183926	-0.00149361	-0.00129222	-0.00117981	-0.00108984	-0.000964861
-0.374	-0.0209462	-0.0138556	-0.00950555	-0.00427556	-0.00243944	-0.00185037	-0.00150139	-0.00129711	-0.00118296	-0.00109206	-0.000965694
-0.376	-0.0208993	-0.0136167	-0.009525	-0.00430445	-0.00245556	-0.00186037	-0.00150889	-0.001302	-0.00118648	-0.00109476	-0.000967222
-0.378	-0.0208641	-0.0134167	-0.009525	-0.00433445	-0.00247111	-0.00187111	-0.00151667	-0.00130733	-0.00119018	-0.00109762	-0.00096875
-0.38	-0.0208405	-0.01325	-0.00950278	-0.00436	-0.00248556	-0.00188148	-0.00152333	-0.001312	-0.00119407	-0.00109984	-0.000970833
-0.382	-0.0208285	-0.0131056	-0.00945833	-0.00438222	-0.00249667	-0.00188963	-0.00152889	-0.00131533	-0.0011963	-0.00110111	-0.000971389
-0.384	-0.0208281	-0.0129889	-0.00939722	-0.00440222	-0.00251	-0.00190074	-0.00153667	-0.00132067	-0.00120019	-0.00110397	-0.000973472
-0.386	-0.0208394	-0.0128889	-0.00930833	-0.00441889	-0.00252222	-0.00191111	-0.00154417	-0.001326	-0.00120407	-0.00110714	-0.000975417
-0.388	-0.0208622	-0.0127889	-0.00918333	-0.00443111	-0.00253278	-0.00192148	-0.00155083	-0.00133067	-0.00120759	-0.00111016	-0.000976667
-0.39	-0.0208967	-0.0127	-0.00903055	-0.00444111	-0.00254167	-0.00193074	-0.00155694	-0.00133511	-0.00121167	-0.00111286	-0.000978194
-0.392	-0.0209428	-0.0126278	-0.00885833	-0.00444778	-0.00254944	-0.00193889	-0.00156278	-0.00133889	-0.00121537	-0.00111524	-0.000979861
-0.394	-0.0210006	-0.0125722	-0.00867778	-0.00444889	-0.00255556	-0.00194556	-0.00156806	-0.00134244	-0.0012187	-0.0011173	-0.000981528
-0.396	-0.0210699	-0.0125278	-0.00849722	-0.00444555	-0.00256111	-0.00195222	-0.00157417	-0.00134622	-0.00122204	-0.00111952	-0.000983333
-0.398	-0.0211509	-0.0124778	-0.00832222	-0.00443778	-0.00256556	-0.00195778	-0.00157861	-0.00135	-0.00122444	-0.0011219	-0.000984583
-0.4	-0.0212434	-0.0124333	-0.00815833	-0.00443	-0.00257167	-0.00196444	-0.00158417	-0.00135533	-0.00122778	-0.00112571	-0.000987083

## Sheet: Figure S4
S4A						S4B
Bare electrode	Z (Ω)_Real data	Z (Ω)	Z (Ω)_Real data	Z (Ω)		GOx-PQ-modified electrode	Z (Ω)_Real data	Z (Ω)	Z (Ω)_Real data	Z (Ω)
Frequency (Hz)	0 mM	0 mM	10 mM	10 mM		Frequency (Hz)	0 mM	0 mM	10 mM	10 mM
4	2.45805	2.45914	2.47543	2.47507		4	2.35999	2.41385	2.58432	2.61086
3.91836	2.4628	2.4634	2.47881	2.47896		3.91836	2.36585	2.41511	2.58547	2.61089
3.83673	2.46809	2.46824	2.4831	2.48339		3.83673	2.3711	2.41657	2.58667	2.61093
3.7551	2.47413	2.47373	2.48769	2.48843		3.7551	2.37837	2.41827	2.58794	2.61098
3.67347	2.48065	2.47996	2.49309	2.49416		3.67347	2.38109	2.42026	2.58885	2.61106
3.59183	2.48791	2.48703	2.49913	2.50067		3.59183	2.38462	2.42257	2.59028	2.61116
3.5102	2.49597	2.49503	2.5061	2.50806		3.5102	2.39888	2.42527	2.59186	2.6113
3.42856	2.5049	2.50409	2.514	2.51644		3.42856	2.45427	2.42843	2.59513	2.61148
3.34693	2.51496	2.51432	2.52325	2.52593		3.34693	2.46189	2.43213	2.59727	2.61174
3.26532	2.52622	2.52584	2.53366	2.53665		3.26532	2.46875	2.43646	2.60077	2.61209
3.18367	2.53895	2.53879	2.54586	2.54874		3.18367	2.47215	2.44154	2.60363	2.61257
3.10206	2.55336	2.5533	2.55961	2.56233		3.10206	2.47346	2.44749	2.60732	2.61322
3.0204	2.56909	2.56949	2.57495	2.57756		3.0204	2.47951	2.45448	2.61141	2.61412
2.93877	2.5878	2.58747	2.59346	2.59455		2.93877	2.48591	2.46267	2.61596	2.61536
2.85714	2.60782	2.60736	2.6131	2.61341		2.85714	2.49432	2.47226	2.62151	2.61705
2.77551	2.62952	2.62923	2.63535	2.63425		2.77551	2.50946	2.48347	2.62818	2.61936
2.69387	2.65423	2.65314	2.65984	2.65714		2.69387	2.51839	2.49651	2.6351	2.62251
2.61224	2.68087	2.67913	2.6866	2.68213		2.61224	2.53168	2.51165	2.64383	2.6268
2.5306	2.70999	2.7072	2.71539	2.70925		2.5306	2.54457	2.5291	2.65422	2.63259
2.44898	2.74147	2.73732	2.74619	2.73848		2.44898	2.56007	2.54911	2.66649	2.64034
2.36735	2.77473	2.76945	2.77886	2.76979		2.36735	2.57868	2.57187	2.68012	2.65063
2.28571	2.8098	2.80352	2.81317	2.80312		2.28571	2.6062	2.59754	2.69699	2.66409
2.20409	2.84637	2.83941	2.84905	2.83836		2.20409	2.62755	2.62622	2.71627	2.6814
2.12244	2.88458	2.87703	2.88638	2.87543		2.12244	2.6604	2.65796	2.7385	2.70324
2.0408	2.9245	2.91624	2.92455	2.91419		2.0408	2.69011	2.69272	2.7642	2.73014
1.95918	2.96471	2.95691	2.96456	2.95449		1.95918	2.72431	2.73039	2.79297	2.76242
1.87754	3.0064	2.99893	3.00523	2.99624		1.87754	2.76145	2.77084	2.82572	2.80017
1.79591	3.05364	3.04215	3.04922	3.03927		1.79591	2.81867	2.81387	2.86105	2.84313
1.71428	3.09895	3.08646	3.09324	3.08346		1.71428	2.82451	2.85925	2.91088	2.89079
1.63265	3.14192	3.13175	3.13167	3.12871		1.63265	2.9141	2.90674	2.94479	2.94249
1.55102	3.1807	3.1779	3.18068	3.17488		1.55102	2.92995	2.9561	2.99384	2.99746
1.46938	3.22486	3.22482	3.22353	3.22187		1.46938	3.00165	3.0071	3.04895	3.05494
1.38775	3.27234	3.27243	3.2673	3.26959		1.38775	3.07168	3.05953	3.10225	3.11423
1.30611	3.31869	3.32063	3.31432	3.31796		1.30611	3.12719	3.11318	3.15972	3.17474
1.22447	3.36261	3.36937	3.3625	3.36689		1.22447	3.18643	3.16788	3.21766	3.23595
1.14285	3.41887	3.41856	3.41149	3.41631		1.14285	3.24355	3.22347	3.28303	3.29744
1.06121	3.46206	3.46817	3.45735	3.46617		1.06121	3.30908	3.27982	3.33966	3.35891
0.97958	3.50756	3.51814	3.50232	3.51642		0.97958	3.37176	3.33682	3.40625	3.42011
0.89794	3.56021	3.56843	3.55233	3.56701		0.89794	3.43277	3.39437	3.46309	3.48083
0.81633	3.60989	3.61899	3.60475	3.61788		0.81633	3.50405	3.45238	3.52447	3.54092
0.73469	3.65717	3.6698	3.65896	3.66902		0.73469	3.56706	3.51078	3.59181	3.60029
0.65305	3.70774	3.72083	3.70584	3.7204		0.65305	3.62366	3.56954	3.64738	3.65886
0.57142	3.75704	3.77204	3.76016	3.77196		0.57142	3.68275	3.62856	3.71867	3.71656
0.48979	3.8115	3.82343	3.80977	3.82371		0.48979	3.75997	3.68784	3.77548	3.77337
0.40815	3.86689	3.87496	3.87111	3.87561		0.40815	3.81174	3.74733	3.83173	3.82928
0.32653	3.92036	3.92661	3.92363	3.92763		0.32653	3.88295	3.80697	3.89591	3.88426
0.2449	3.97703	3.97838	3.98371	3.97979		0.2449	3.94861	3.86678	3.95767	3.93835
0.16326	4.03871	4.03026	4.03862	4.03206		0.16326	4.01249	3.92673	4.01398	3.99157
0.08164	4.09529	4.08222	4.1016	4.0844		0.08164	4.07835	3.98678	4.06428	4.04391
4.34292e-06	4.15357	4.13426	4.1586	4.13684		4.34292e-06	4.14311	4.04693	4.12004	4.09544

[truncated: 3 more sheets: Figure S5, Figure S6, Figure S7]
